# Supplementary material for: Italian Dermestidae: notes on some species and an updated checklist (Coleoptera)
Source: Zookeys. 2013 Dec 6;(360):45–81. doi: 10.3897/zookeys.360.6023 (PMC3867112; doi:10.3897/zookeys.360.6023)
Supplement: XML Treatment for Dermestes (Dermestes) peruvianus [file zookeys.360.6023-treatment1.xml]

<!DOCTYPE tp:taxon-treatment
  PUBLIC "-//TaxonX//DTD Taxonomic Treatment Publishing DTD v0 20100105//EN" "tax-treatment-NSO.dtd">
<tp:taxon-treatment xmlns:tp="http://www.plazi.org/taxpub"><tp:treatment-meta><mixed-citation publication-type="journal"><person-group><name><surname>Nardi</surname><given-names>Gianluca</given-names></name><name><surname>Háva</surname><given-names>Jiří</given-names></name></person-group><article-title>Italian Dermestidae: notes on some species and an updated checklist (Coleoptera)</article-title><source>Zookeys</source><day>6</day><month>12</month><year>2013</year><volume>2013</volume><issue>360</issue><fpage>45</fpage><lpage>81</lpage><pub-id pub-id-type="doi">10.3897/zookeys.360.6023</pub-id></mixed-citation></tp:treatment-meta><tp:nomenclature><tp:taxon-name>
                        <tp:taxon-name-part taxon-name-part-type="genus">Dermestes</tp:taxon-name-part>
                        (<tp:taxon-name-part taxon-name-part-type="subgenus">Dermestes</tp:taxon-name-part>)
                        <tp:taxon-name-part taxon-name-part-type="species">peruvianus</tp:taxon-name-part>
                        <object-id xmlns:xlink="http://www.w3.org/1999/xlink" xlink:type="simple">http://species-id.net/wiki/Dermestes_peruvianus</object-id>
                    </tp:taxon-name><tp:taxon-authority>Laporte de Castelnau, 1840</tp:taxon-authority><tp:nomenclature-citation-list><tp:nomenclature-citation><tp:taxon-name>Dermestes peruvianus</tp:taxon-name><comment> Laport.: <xref ref-type="bibr" rid="B16">Bertolini 1904</xref>: 58.</comment></tp:nomenclature-citation><tp:nomenclature-citation><tp:taxon-name>Dermestes peruvianus</tp:taxon-name><comment> Casteln.: <xref ref-type="bibr" rid="B80">Luigioni 1929</xref>: 1024; <xref ref-type="bibr" rid="B104">Porta 1929</xref>: 301.</comment></tp:nomenclature-citation><tp:nomenclature-citation><tp:taxon-name>Dermestes (Dermestes) peruvianus</tp:taxon-name><comment> Castelnau, 1840: <xref ref-type="bibr" rid="B102">Plata-Negrache 1972</xref>: 150; <xref ref-type="bibr" rid="B135">Zhantiev 2011a</xref>.</comment></tp:nomenclature-citation><tp:nomenclature-citation><tp:taxon-name>Dermestes (Dermestes) peruvianus</tp:taxon-name><comment> Laporte de Castelnau, 1840: <xref ref-type="bibr" rid="B10">Audisio et al. 1995</xref>: 12, 16; <xref ref-type="bibr" rid="B41">Háva 2007</xref>: 300.</comment></tp:nomenclature-citation><tp:nomenclature-citation><tp:taxon-name>Dermestes peruvianus</tp:taxon-name><comment> Laporte de Castelnau: <xref ref-type="bibr" rid="B103">Pollini 1998</xref>: 909.</comment></tp:nomenclature-citation></tp:nomenclature-citation-list></tp:nomenclature><tp:treatment-sec sec-type="Material examined"><title>Material examined.</title><p>[Latium: Roma province,] Roma env., [no other data,] 1 ex (JHAC).</p></tp:treatment-sec><tp:treatment-sec sec-type="Chorotype"><title>Chorotype.</title><p>Subcosmopolitan (<xref ref-type="bibr" rid="B41">Háva 2007</xref>). This species is also recorded from Portugal (<xref ref-type="bibr" rid="B36">Grosso-Silva and Serrano 2000</xref>) and Switzerland (<xref ref-type="bibr" rid="B71">Kenis 2005</xref>, <xref ref-type="bibr" rid="B135">Zhantiev 2011a</xref>). Both countries must be added to the European distribution summarized by <xref ref-type="bibr" rid="B41">Háva (2007)</xref>, while the former country must also be added to those provided by <xref ref-type="bibr" rid="B135">Zhantiev (2011a)</xref>.</p></tp:treatment-sec><tp:treatment-sec sec-type="Italian distribution"><title>Italian distribution.</title><p>Italy? (<xref ref-type="bibr" rid="B16">Bertolini 1904</xref>, <xref ref-type="bibr" rid="B80">Luigioni 1929</xref>, <xref ref-type="bibr" rid="B104">Porta 1929</xref>). Italian mainland? (<xref ref-type="bibr" rid="B10">Audisio et al. 1995</xref>). Italy (without further details) (<xref ref-type="bibr" rid="B102">Plata-Negrache 1972</xref>, <xref ref-type="bibr" rid="B41">Háva 2007</xref>). Italian mainland (<xref ref-type="bibr" rid="B135">Zhantiev 2011a</xref>).</p></tp:treatment-sec><tp:treatment-sec sec-type="Remarks"><title>Remarks.</title><p>Species described from Peru (cf. <xref ref-type="bibr" rid="B51">Háva and Kalík 2005</xref>); the first precise record from Italy is shown above.</p><p><xref ref-type="bibr" rid="B25">Domenichini et al. (1993</xref>: 272) wrote that this species is <italic>common in food factories</italic> and was reared experimentally in an insectarium in Piacenza University (northern Italy), but the place of origin of this captive population is not mentioned. This species, and <italic><tp:taxon-name>Dermestes (Dermestinus) carnivorus</tp:taxon-name></italic> Fabricius, 1775 (see below), are also considered in an Italian manual of applied entomology (<xref ref-type="bibr" rid="B103">Pollini 1998</xref>), but no records from Italy are listed therein.</p></tp:treatment-sec><ref-list><ref id="B16"><mixed-citation xmlns:xlink="http://www.w3.org/1999/xlink" xlink:type="simple"><person-group><name name-style="western"><surname>Bertolini</surname><given-names>S</given-names></name></person-group> (<year>1904</year>) <article-title>Catalogo dei Coleotteri d’Italia.</article-title> Ed. <source>Rivista italiana di Scienze naturali</source>, <publisher-loc>Siena</publisher-loc> (1899–1904), <lpage>144</lpage> pp.</mixed-citation></ref><ref id="B80"><mixed-citation xmlns:xlink="http://www.w3.org/1999/xlink" xlink:type="simple"><person-group><name name-style="western"><surname>Luigioni</surname><given-names>P</given-names></name></person-group> (<year>1929</year>) <article-title>I Coleotteri d’Italia. Catalogo sinonimico-topografico-bibliografico.</article-title><source>Memorie della Pontificia Accademia delle Scienze, I Nuovi Lincei</source> (<volume-series>2</volume-series>) <volume>13</volume>: [4 +] <fpage>1</fpage>–<lpage>1159</lpage> [+ 1].</mixed-citation></ref><ref id="B104"><mixed-citation xmlns:xlink="http://www.w3.org/1999/xlink" xlink:type="simple"><person-group><name name-style="western"><surname>Porta</surname><given-names>A</given-names></name></person-group> (<year>1929</year>) <article-title>Fauna Coleopterorum Italica. III. Diversicornia.</article-title><source>Stabilimento Tipografico Piacentino</source>, <publisher-loc>Piacenza</publisher-loc>, <lpage>465</lpage> pp.</mixed-citation></ref><ref id="B102"><mixed-citation xmlns:xlink="http://www.w3.org/1999/xlink" xlink:type="simple"><person-group><name name-style="western"><surname>Plata-Negrache</surname><given-names>P</given-names></name></person-group> (<year>1972</year>) <article-title>Las especie de la subfamilia Dermestinae Latr. (Col., Dermestidae), en el Archipelago Canario.</article-title><source>Vieraea</source><volume>2</volume>: <fpage>147</fpage>-<lpage>163</lpage>.</mixed-citation></ref><ref id="B135"><mixed-citation xmlns:xlink="http://www.w3.org/1999/xlink" xlink:type="simple"><person-group><name name-style="western"><surname>Zhantiev</surname><given-names>RD</given-names></name></person-group> (<year>2011a</year>) <chapter-title>Fauna Europaea: Dermestidae.</chapter-title> In: <person-group><name name-style="western"><surname>Audisio</surname><given-names>P</given-names></name></person-group> (<role>Ed</role>) <article-title>Fauna Europaea: Coleoptera 2</article-title>. <source>Fauna Europaea Version 2.4.</source><ext-link ext-link-type="uri" xlink:href="http://www.faunaeur.org" xlink:type="simple">http://www.faunaeur.org</ext-link><comment>[accessed 29 March 2012 as version 2.4 of 27 January 2011]</comment></mixed-citation></ref><ref id="B10"><mixed-citation xmlns:xlink="http://www.w3.org/1999/xlink" xlink:type="simple"><person-group><name name-style="western"><surname>Audisio</surname><given-names>P</given-names></name><name name-style="western"><surname>Liberti</surname><given-names>G</given-names></name><name name-style="western"><surname>Nardi</surname><given-names>G</given-names></name><name name-style="western"><surname>Poggi</surname><given-names>R</given-names></name></person-group> (<year>1995</year>) <article-title>Coleoptera Polyphaga VIII (Cantharoidea, Dermestoidea).</article-title> In: <person-group><name name-style="western"><surname>Minelli</surname><given-names>A</given-names></name><name name-style="western"><surname>Ruffo</surname><given-names>S</given-names></name><name name-style="western"><surname>La Posta</surname><given-names>S</given-names></name></person-group> (<role>Eds</role>) <issue-title>Checklist delle specie della fauna Italiana, 53.</issue-title><source>Edizioni Calderini, Bologna</source>:  <fpage>1</fpage>-<lpage>17</lpage>.</mixed-citation></ref><ref id="B41"><mixed-citation xmlns:xlink="http://www.w3.org/1999/xlink" xlink:type="simple"><person-group><name name-style="western"><surname>Háva</surname><given-names>J</given-names></name></person-group> (<year>2007</year>) <article-title>Dermestidae (Thorictinae excepted).</article-title> In: <person-group><name name-style="western"><surname>Löbl</surname><given-names>I</given-names></name><name name-style="western"><surname>Smetana</surname><given-names>A</given-names></name></person-group> (<role>Eds</role>) <issue-title>Catalogue of Palaearctic Coleoptera. Volume 4. Elateroidea – Derodontoidea – Bostrichoidea – Lymexyloidea – Cleroidea – Cucujoidea.</issue-title><publisher-name>Apollo Books</publisher-name>, <publisher-loc>Stenstrup</publisher-loc>, <volume>57</volume>, <fpage>299</fpage>–<lpage>302</lpage>, <fpage>306</fpage>-<lpage>320</lpage>.</mixed-citation></ref><ref id="B103"><mixed-citation xmlns:xlink="http://www.w3.org/1999/xlink" xlink:type="simple"><person-group><name name-style="western"><surname>Pollini</surname><given-names>A</given-names></name></person-group> (<year>1998</year>) <article-title>Manuale di entomologia applicata.</article-title><publisher-name>Edagricole</publisher-name>, <publisher-loc>Bologna</publisher-loc>, <comment>I–X + </comment><lpage>1426</lpage> pp.</mixed-citation></ref><ref id="B36"><mixed-citation xmlns:xlink="http://www.w3.org/1999/xlink" xlink:type="simple"><person-group><name name-style="western"><surname>Grosso-Silva</surname><given-names>JM</given-names></name><name name-style="western"><surname>Serrano</surname><given-names>ARM</given-names></name></person-group> (<year>2000</year>) <article-title>Registos interessantes de coleópteros (Insecta, Coleoptera) para Portugal (2ª nota).</article-title><source>Boletín de la Sociedad Entomológica Aragonesa (S.E.A.)</source><volume>27</volume>: <fpage>1</fpage>-<lpage>5</lpage>.</mixed-citation></ref><ref id="B71"><mixed-citation xmlns:xlink="http://www.w3.org/1999/xlink" xlink:type="simple"><person-group><name name-style="western"><surname>Kenis</surname><given-names>M</given-names></name></person-group> (<year>2005</year>) <chapter-title>4 Insects – Insecta.</chapter-title> In: <person-group><name name-style="western"><surname>Wittenberg</surname><given-names>R</given-names></name></person-group> (<role>Ed</role>) <article-title>An inventory of alien species and their threat to biodiversity and economy in Switzerland.</article-title><source>CABI Bioscience Switzerland Centre report to the Swiss Agency for Environment, Forests and Landscape</source>, <publisher-loc>Delémont</publisher-loc>, <fpage>131</fpage>-<lpage>212</lpage>.</mixed-citation></ref><ref id="B51"><mixed-citation xmlns:xlink="http://www.w3.org/1999/xlink" xlink:type="simple"><person-group><name name-style="western"><surname>Háva</surname><given-names>J</given-names></name><name name-style="western"><surname>Kalík</surname><given-names>V</given-names></name></person-group> (<year>2005</year>) <article-title>Contribution to the <italic>Dermestesperuvianus</italic> species group from the Neotropical region (Coleoptera: Dermestidae).</article-title><source>Baltic Journal of Coleopterology</source><volume>5</volume>: <fpage>87</fpage>-<lpage>98</lpage>.</mixed-citation></ref><ref id="B25"><mixed-citation xmlns:xlink="http://www.w3.org/1999/xlink" xlink:type="simple"><person-group><name name-style="western"><surname>Domenichini</surname><given-names>G</given-names></name><name name-style="western"><surname>Fogliazza</surname><given-names>D</given-names></name><name name-style="western"><surname>Pagani</surname><given-names>M</given-names></name></person-group> (<year>1993</year>) <article-title>Studies on the transmission of <italic>Listeria</italic> by means of arthropods.</article-title><source>Italian Journal of Food Science</source><volume>4</volume>(<issue>4</issue>): <fpage>269</fpage>-<lpage>278</lpage>.</mixed-citation></ref></ref-list></tp:taxon-treatment>
