# Supplementary material for: Italian Dermestidae: notes on some species and an updated checklist (Coleoptera)
Source: Zookeys. 2013 Dec 6;(360):45–81. doi: 10.3897/zookeys.360.6023 (PMC3867112; doi:10.3897/zookeys.360.6023)
Supplement: XML Treatment for Dermestes (Dermestinus) hankae [file zookeys.360.6023-treatment4.xml]

<!DOCTYPE tp:taxon-treatment
  PUBLIC "-//TaxonX//DTD Taxonomic Treatment Publishing DTD v0 20100105//EN" "tax-treatment-NSO.dtd">
<tp:taxon-treatment xmlns:tp="http://www.plazi.org/taxpub"><tp:treatment-meta><mixed-citation publication-type="journal"><person-group><name><surname>Nardi</surname><given-names>Gianluca</given-names></name><name><surname>Háva</surname><given-names>Jiří</given-names></name></person-group><article-title>Italian Dermestidae: notes on some species and an updated checklist (Coleoptera)</article-title><source>Zookeys</source><day>6</day><month>12</month><year>2013</year><volume>2013</volume><issue>360</issue><fpage>45</fpage><lpage>81</lpage><pub-id pub-id-type="doi">10.3897/zookeys.360.6023</pub-id></mixed-citation></tp:treatment-meta><tp:nomenclature><tp:taxon-name>
                        <tp:taxon-name-part taxon-name-part-type="genus">Dermestes</tp:taxon-name-part>
                        (<tp:taxon-name-part taxon-name-part-type="subgenus">Dermestinus</tp:taxon-name-part>)
                        <tp:taxon-name-part taxon-name-part-type="species">hankae</tp:taxon-name-part>
                        <object-id xmlns:xlink="http://www.w3.org/1999/xlink" xlink:type="simple">http://species-id.net/wiki/Dermestes_hankae</object-id>
                    </tp:taxon-name><tp:taxon-authority>Háva, 1999</tp:taxon-authority><tp:nomenclature-citation-list><tp:nomenclature-citation><tp:taxon-name>Dermestes (Dermestinus) hankae</tp:taxon-name><comment> Háva, 1999: <xref ref-type="bibr" rid="B41">Háva 2007</xref>: 301.</comment></tp:nomenclature-citation><tp:nomenclature-citation><tp:taxon-name>Dermestes (Dermestinus) hankai</tp:taxon-name><comment> [sic!] Háva, 1999: <xref ref-type="bibr" rid="B135">Zhantiev 2011a</xref>.</comment></tp:nomenclature-citation></tp:nomenclature-citation-list></tp:nomenclature><tp:treatment-sec sec-type="Material examined"><title>Material examined.</title><p>Italy mer. [= southern Italy], [no other data], 1 ♂ (JHAC).</p></tp:treatment-sec><tp:treatment-sec sec-type="Chorotype"><title>Chorotype.</title><p>W-Mediterranean: Spain, France, Italy and Algeria (<xref ref-type="bibr" rid="B41">Háva 2007</xref>, <xref ref-type="bibr" rid="B106">Prieto and Háva 2013</xref>).</p></tp:treatment-sec><tp:treatment-sec sec-type="Italian distribution"><title>Italian distribution.</title><p>Italy (without further details) (<xref ref-type="bibr" rid="B41">Háva 2007</xref>). Italian mainland (<xref ref-type="bibr" rid="B135">Zhantiev 2011a</xref>).</p></tp:treatment-sec><tp:treatment-sec sec-type="Remarks"><title>Remarks.</title><p>Species described from southern France (<xref ref-type="bibr" rid="B38">Háva 1999</xref>: 143); the generic record for Italy (<xref ref-type="bibr" rid="B41">Háva 2007</xref>) was based on the above specimen.</p><p>The specific name (<italic>hankae</italic>) is correct (<xref ref-type="bibr" rid="B64">ICZN 1999</xref>, art. 31.1.2), so the name <italic>hankai</italic> is only a subsequent incorrect spelling.</p><p>This species is very similar to <italic><tp:taxon-name>Dermestes (Dermestinus) pardalis</tp:taxon-name></italic> Billberg, 1808 (<xref ref-type="bibr" rid="B38">Háva 1999</xref>, <xref ref-type="bibr" rid="B58">Herrmann and Bahillo de la Puebla 2003</xref>, Prieto and <xref ref-type="bibr" rid="B45">Háva 2013</xref>); the re-examination of specimens attributed to it could provide additional records of <italic><tp:taxon-name>Dermestes (Dermestinus) hankae</tp:taxon-name></italic>. In Italy, <italic><tp:taxon-name>Dermestes (Dermestinus) pardalis</tp:taxon-name></italic> is recorded from Sardinia (cf. <xref ref-type="bibr" rid="B55">Háva and Nardi 2011</xref>), generically from mainland Italy (<xref ref-type="bibr" rid="B135">Zhantiev 2011a</xref>), and from a non-specified locality of the northern mainland (<xref ref-type="bibr" rid="B32">Giachino 1982</xref>: 360, as <italic><tp:taxon-name>Dermestes thoracicus</tp:taxon-name></italic> Dejean[, 1821 (nomen nudum)]), but this record, based on very old specimens, should be confirmed.</p></tp:treatment-sec><ref-list><ref id="B41"><mixed-citation xmlns:xlink="http://www.w3.org/1999/xlink" xlink:type="simple"><person-group><name name-style="western"><surname>Háva</surname><given-names>J</given-names></name></person-group> (<year>2007</year>) <article-title>Dermestidae (Thorictinae excepted).</article-title> In: <person-group><name name-style="western"><surname>Löbl</surname><given-names>I</given-names></name><name name-style="western"><surname>Smetana</surname><given-names>A</given-names></name></person-group> (<role>Eds</role>) <issue-title>Catalogue of Palaearctic Coleoptera. Volume 4. Elateroidea – Derodontoidea – Bostrichoidea – Lymexyloidea – Cleroidea – Cucujoidea.</issue-title><publisher-name>Apollo Books</publisher-name>, <publisher-loc>Stenstrup</publisher-loc>, <volume>57</volume>, <fpage>299</fpage>–<lpage>302</lpage>, <fpage>306</fpage>-<lpage>320</lpage>.</mixed-citation></ref><ref id="B135"><mixed-citation xmlns:xlink="http://www.w3.org/1999/xlink" xlink:type="simple"><person-group><name name-style="western"><surname>Zhantiev</surname><given-names>RD</given-names></name></person-group> (<year>2011a</year>) <chapter-title>Fauna Europaea: Dermestidae.</chapter-title> In: <person-group><name name-style="western"><surname>Audisio</surname><given-names>P</given-names></name></person-group> (<role>Ed</role>) <article-title>Fauna Europaea: Coleoptera 2</article-title>. <source>Fauna Europaea Version 2.4.</source><ext-link ext-link-type="uri" xlink:href="http://www.faunaeur.org" xlink:type="simple">http://www.faunaeur.org</ext-link><comment>[accessed 29 March 2012 as version 2.4 of 27 January 2011]</comment></mixed-citation></ref><ref id="B106"><mixed-citation xmlns:xlink="http://www.w3.org/1999/xlink" xlink:type="simple"><person-group><name name-style="western"><surname>Prieto</surname><given-names>M</given-names></name><name name-style="western"><surname>Háva</surname><given-names>J</given-names></name></person-group> (<year>2013</year>) <article-title>Dos nuevos <italic>Dermestes</italic> Linnaeus, 1758 para la fauna de Cataluña (NE Península Ibérica) (Coleoptera: Dermestidae: Dermestinae).</article-title><source>Arquivos Entomolóxicos</source><volume>8</volume>: <fpage>241</fpage>-<lpage>244</lpage>.</mixed-citation></ref><ref id="B38"><mixed-citation xmlns:xlink="http://www.w3.org/1999/xlink" xlink:type="simple"><person-group><name name-style="western"><surname>Háva</surname><given-names>J</given-names></name></person-group> (<year>1999</year>) <article-title>Contribution to the knowledge of the Old World Dermestidae (Coleoptera) Part. 2: Genus <italic>Dermestes</italic>.</article-title><source>Folia Heyrovskyana</source><volume>7</volume>: <fpage>141</fpage>-<lpage>150</lpage>.</mixed-citation></ref><ref id="B64"><mixed-citation xmlns:xlink="http://www.w3.org/1999/xlink" xlink:type="simple"><person-group><name name-style="western"><surname>ICZN</surname><given-names>(International Commission on Zoological Nomenclature)</given-names></name></person-group> (<year>1999</year>) <article-title>International Code of Zoological Nomenclature. Fourth edition adopted by the International Union of Biological Sciences.</article-title><source>The International Trust for Zoological Nomenclature</source>, <publisher-loc>London</publisher-loc>, <comment>I–XXIX +</comment><lpage>306</lpage> pp.</mixed-citation></ref><ref id="B58"><mixed-citation xmlns:xlink="http://www.w3.org/1999/xlink" xlink:type="simple"><person-group><name name-style="western"><surname>Herrmann</surname><given-names>A</given-names></name><name name-style="western"><surname>Bahillo De La Puebla</surname><given-names>P</given-names></name></person-group> (<year>2003</year>) <article-title>Sobre la presencia de <italic>Dermestes (Dermestinus) hankae</italic> Háva, 1999 y <italic>Dermestes (Dermestinus) aurichalceus</italic> Küster, 1846 (Coleoptera, Dermestidae) en la Península Ibérica.</article-title><source>Boletín de la Sociedad Entomológica Aragonesa (S.E.A.)</source><volume>33</volume>: <fpage>91</fpage>-<lpage>93</lpage>.</mixed-citation></ref><ref id="B45"><mixed-citation xmlns:xlink="http://www.w3.org/1999/xlink" xlink:type="simple"><person-group><name name-style="western"><surname>Háva</surname><given-names>J</given-names></name></person-group> (<year>2013</year>) <article-title>A new synonymy in the myrmecophilous beetle genus <italic>Thorictus</italic> Germar, 1834 (Coleoptera: Dermestidae: Thorictinae).</article-title><source>Heteropterus, Revista de Entomología</source><volume>13</volume>(<issue>1</issue>): <fpage>27</fpage>-<lpage>29</lpage>.</mixed-citation></ref><ref id="B55"><mixed-citation xmlns:xlink="http://www.w3.org/1999/xlink" xlink:type="simple"><person-group><name name-style="western"><surname>Háva</surname><given-names>J</given-names></name><name name-style="western"><surname>Nardi</surname><given-names>G</given-names></name></person-group> (<year>2011</year>) <article-title>First contribution to the knowledge of the Dermestidae of Sardinia (Coleoptera).</article-title> In: <person-group><name name-style="western"><surname>Nardi</surname><given-names>G</given-names></name><name name-style="western"><surname>Whitmore</surname><given-names>D</given-names></name><name name-style="western"><surname>Bardiani</surname><given-names>M</given-names></name><name name-style="western"><surname>Birtele</surname><given-names>D</given-names></name><name name-style="western"><surname>Mason</surname><given-names>F</given-names></name><name name-style="western"><surname>Spada</surname><given-names>L</given-names></name><name name-style="western"><surname>Cerretti</surname><given-names>P</given-names></name></person-group> (<role>Eds</role>) <issue-title>Biodiversity of Marganai and Montimannu (Sardinia). Research in the framework of the ICP Forests network.</issue-title><source>Conservazione Habitat Invertebrati</source><volume>5</volume>. <publisher-name>Cierre Edizioni</publisher-name>, <publisher-loc>Sommacampagna, Verona</publisher-loc>, <fpage>407</fpage>-<lpage>446</lpage>.</mixed-citation></ref><ref id="B32"><mixed-citation xmlns:xlink="http://www.w3.org/1999/xlink" xlink:type="simple"><person-group><name name-style="western"><surname>Giachino</surname><given-names>PM</given-names></name></person-group> (<year>1982</year>) <article-title>Collezione Coleotterologica di Massimiliano Spinola.</article-title><source>Cataloghi – Museo Regionale di Scienze Naturali (Torino)</source><volume>3</volume>: <fpage>1</fpage>-<lpage>616</lpage>.</mixed-citation></ref></ref-list></tp:taxon-treatment>
