# Supplementary material for: Italian Dermestidae: notes on some species and an updated checklist (Coleoptera)
Source: Zookeys. 2013 Dec 6;(360):45–81. doi: 10.3897/zookeys.360.6023 (PMC3867112; doi:10.3897/zookeys.360.6023)
Supplement: XML Treatment for Dermestes (Montandonia) olivieri [file zookeys.360.6023-treatment7.xml]

<!DOCTYPE tp:taxon-treatment
  PUBLIC "-//TaxonX//DTD Taxonomic Treatment Publishing DTD v0 20100105//EN" "tax-treatment-NSO.dtd">
<tp:taxon-treatment xmlns:tp="http://www.plazi.org/taxpub"><tp:treatment-meta><mixed-citation publication-type="journal"><person-group><name><surname>Nardi</surname><given-names>Gianluca</given-names></name><name><surname>Háva</surname><given-names>Jiří</given-names></name></person-group><article-title>Italian Dermestidae: notes on some species and an updated checklist (Coleoptera)</article-title><source>Zookeys</source><day>6</day><month>12</month><year>2013</year><volume>2013</volume><issue>360</issue><fpage>45</fpage><lpage>81</lpage><pub-id pub-id-type="doi">10.3897/zookeys.360.6023</pub-id></mixed-citation></tp:treatment-meta><tp:nomenclature><tp:taxon-name>
                        <tp:taxon-name-part taxon-name-part-type="genus">Dermestes</tp:taxon-name-part>
                        (<tp:taxon-name-part taxon-name-part-type="subgenus">Montandonia</tp:taxon-name-part>)
                        <tp:taxon-name-part taxon-name-part-type="species">olivieri</tp:taxon-name-part>
                        <object-id xmlns:xlink="http://www.w3.org/1999/xlink" xlink:type="simple">http://species-id.net/wiki/Dermestes_olivieri</object-id>
                    </tp:taxon-name><tp:taxon-authority>Lepesme, 1939</tp:taxon-authority><tp:nomenclature-citation-list><tp:nomenclature-citation><tp:taxon-name>Dermestes ater</tp:taxon-name><comment> Oliv. [= Olivier, 1790]: <xref ref-type="bibr" rid="B29">Ghiliani 1842</xref>: 33; <xref ref-type="bibr" rid="B30">Ghiliani 1847</xref>: 93; <xref ref-type="bibr" rid="B108">Reiche 1860</xref>: 720; <xref ref-type="bibr" rid="B31">Ghiliani 1887</xref>: 310; <xref ref-type="bibr" rid="B15">Bertolini 1890</xref>: 196; <xref ref-type="bibr" rid="B65">Iehl 1909</xref>: 26; <xref ref-type="bibr" rid="B80">Luigioni 1929</xref>: 537; <xref ref-type="bibr" rid="B104">Porta 1929</xref>: 301; <xref ref-type="bibr" rid="B34">Gridelli 1949</xref>: 176; <xref ref-type="bibr" rid="B63">Horion 1955</xref>: 197; <xref ref-type="bibr" rid="B140">Faggioli 1956</xref>: 174; <xref ref-type="bibr" rid="B37">Gulli 1961</xref>: 4.</comment></tp:nomenclature-citation><tp:nomenclature-citation><tp:taxon-name>Dermestes ater</tp:taxon-name><comment> Ol.: <xref ref-type="bibr" rid="B129">Villa and Villa 1844</xref>: 38 [444]; <xref ref-type="bibr" rid="B116">Rottenberg 1870</xref>: 238; <xref ref-type="bibr" rid="B125">Steck 1887</xref>: 181; <xref ref-type="bibr" rid="B107">Ragusa 1892</xref>: 203; <xref ref-type="bibr" rid="B16">Bertolini 1904</xref>: 58; <xref ref-type="bibr" rid="B130">Vitale 1904</xref>: 75; <xref ref-type="bibr" rid="B61">Holdhaus 1911</xref>: 445; <xref ref-type="bibr" rid="B101">Panganetti-Hummler 1918</xref>: 87; <xref ref-type="bibr" rid="B132">Zangheri 1969</xref>: 1334.</comment></tp:nomenclature-citation><tp:nomenclature-citation><tp:taxon-name>Dermestes ater</tp:taxon-name><comment> Olivier: <xref ref-type="bibr" rid="B32">Giachino 1982</xref>: 361.</comment></tp:nomenclature-citation><tp:nomenclature-citation><tp:taxon-name>Dermestes olivieri</tp:taxon-name><comment> Lep.: <xref ref-type="bibr" rid="B3">Angelini 1986</xref>: 74; <xref ref-type="bibr" rid="B9">Angelini and Montemurro 1986</xref>: 573; <xref ref-type="bibr" rid="B4">Angelini 1987</xref>: 38; <xref ref-type="bibr" rid="B5">Angelini 1991</xref>: 206.</comment></tp:nomenclature-citation><tp:nomenclature-citation><tp:taxon-name>Dermestes (Dermestes) olivieri</tp:taxon-name><comment> Lepesme, 1939: <xref ref-type="bibr" rid="B10">Audisio et al. 1995</xref>: 12; <xref ref-type="bibr" rid="B18">Bordoni et al. 2006</xref>: 60; FEI 2011.</comment></tp:nomenclature-citation><tp:nomenclature-citation><tp:taxon-name>Dermestes ater</tp:taxon-name><comment> Degeer, 1774 [sic!]: <xref ref-type="bibr" rid="B122">Sapuppo 2002</xref>: 189.</comment></tp:nomenclature-citation><tp:nomenclature-citation><tp:taxon-name>Dermestes (Montandonia) olivieri</tp:taxon-name><comment> Lepesme, 1939: <xref ref-type="bibr" rid="B55">Háva and Nardi 2011</xref>: 416.</comment></tp:nomenclature-citation></tp:nomenclature-citation-list></tp:nomenclature><tp:treatment-sec sec-type="Material examined"><title>Material examined.</title><p>Apulia: Foggia prov., [GNP,] Mattinata, strada per M.te Sacro [= road to Mount Sacro], Masseria Vaira dint., 613 m, 33T 584160 4821825, 24.V.2010, I. Toni leg., sn on <italic><tp:taxon-name>Ferula communis</tp:taxon-name></italic> [(<tp:taxon-name>Apiaceae</tp:taxon-name>)], Prog. Foresta Umbra, 1 ex (CNBFVR); Taranto prov., Ginosa Marina, VIII.1985, P. Abbazzi leg., 2 ex (MZUF). Tuscany: Arezzo [prov.], Cavriglia, [Fraz.] Montegonzi, 16.V.1991, Lisa leg., 1 ex (MZUF); [Arezzo prov.,] Ris. Nat. [= Riserva Naturale = Nature Reserve] “Valle Inferno-Bandella”, Casa Giardino, 8.V.1998, L. Bartolozzi, B. Cecchi A. &amp; Sforzi leg., 1 ex (MZUF); [Firenze prov.,] Firenze [= Florence], V.1896, ex-coll. Beccari, 1 ex (MZUF); Firenze prov., Greve [in Chianti], [Fraz.] Strada in Chianti, 20.I.1957, A. Bandinelli leg., 1 ex (MZUF); [Grosseto prov.], Parco Naturale della [= Natural Park of] Maremma, Mti [= Monti = Mounts] dell’Uccellina, S. Rabano, X.1988, L. Bartolozzi leg., 4 ex (MZUF).</p></tp:treatment-sec><tp:treatment-sec sec-type="Chorotype"><title>Chorotype.</title><p>Turano-European with extension to Tunisia (cf. <xref ref-type="bibr" rid="B41">Háva 2007</xref>, <xref ref-type="bibr" rid="B46">Háva and Herrmann 2009</xref>, <xref ref-type="bibr" rid="B47">2011</xref>, <xref ref-type="bibr" rid="B47">Háva et al. 2011</xref>, <xref ref-type="bibr" rid="B55">Háva and Nardi 2011</xref>).</p></tp:treatment-sec><tp:treatment-sec sec-type="Italian distribution"><title>Italian distribution.</title><p>All of Italy, Sicily and Sardinia (cf. <xref ref-type="bibr" rid="B16">Bertolini 1904</xref>, <xref ref-type="bibr" rid="B80">Luigioni 1929</xref>, <xref ref-type="bibr" rid="B63">Horion 1955</xref>, <xref ref-type="bibr" rid="B10">Audisio et al. 1995</xref>, <xref ref-type="bibr" rid="B55">Háva and Nardi 2011</xref>). These generic distributional data are most likely correct; nevertheless, precise records are known only from the following regions: Trentino (<xref ref-type="bibr" rid="B15">Bertolini 1890</xref>), Lombardy (<xref ref-type="bibr" rid="B129">Villa and Villa 1844</xref>, <xref ref-type="bibr" rid="B32">Giachino 1982</xref>), Piedmont (<xref ref-type="bibr" rid="B30">Ghiliani 1847</xref>, <xref ref-type="bibr" rid="B31">1887</xref>), Aosta Valley (<xref ref-type="bibr" rid="B65">Iehl 1909</xref>), Romagna (<xref ref-type="bibr" rid="B132">Zangheri 1969</xref>), Tuscany (<xref ref-type="bibr" rid="B18">Bordoni et al. 2006</xref>), Latium (<xref ref-type="bibr" rid="B63">Horion 1955</xref>, FEI 2011), Abruzzi (<xref ref-type="bibr" rid="B63">Horion 1955</xref>), Apulia (<xref ref-type="bibr" rid="B61">Holdhaus 1911</xref>, <xref ref-type="bibr" rid="B101">Panganetti-Hummler 1918</xref>, <xref ref-type="bibr" rid="B34">Gridelli 1949</xref>, <xref ref-type="bibr" rid="B63">Horion 1955</xref>, <xref ref-type="bibr" rid="B140">Faggioli 1956</xref>, <xref ref-type="bibr" rid="B4">Angelini 1987</xref>), Basilicata (<xref ref-type="bibr" rid="B3">Angelini 1986</xref>, <xref ref-type="bibr" rid="B9">Angelini and Montemurro 1986</xref>), Calabria (<xref ref-type="bibr" rid="B5">Angelini 1991</xref>), Sicily (<xref ref-type="bibr" rid="B29">Ghiliani 1842</xref>, <xref ref-type="bibr" rid="B116">Rottenberg 1870</xref>, <xref ref-type="bibr" rid="B125">Steck 1887</xref>, <xref ref-type="bibr" rid="B107">Ragusa 1892</xref>, <xref ref-type="bibr" rid="B130">Vitale 1904</xref>, <xref ref-type="bibr" rid="B80">Luigioni 1929</xref>, <xref ref-type="bibr" rid="B63">Horion 1955</xref>, <xref ref-type="bibr" rid="B10">Audisio et al. 1995</xref>), and Sardinia (cf. <xref ref-type="bibr" rid="B55">Háva and Nardi 2011</xref>).</p></tp:treatment-sec><tp:treatment-sec sec-type="Remarks"><title>Remarks.</title><p>New collecting sites from Tuscany and Apulia. In Tuscany, the species was formally recorded from a sole locality (<xref ref-type="bibr" rid="B18">Bordoni et al. 2006</xref>); it is also for the first time recorded here from a nature reserve, of which the beetle-fauna is well known (cf. <xref ref-type="bibr" rid="B138">Zinetti and Terzani 2009</xref>). The species was already known from Apulia, from various localities, including the Gargano National Park (see the references above).</p><p><xref ref-type="bibr" rid="B122">Sapuppo (2002)</xref> recorded <italic><tp:taxon-name>Dermestes ater</tp:taxon-name></italic> DeGeer, 1774 from two Sicilian localities based on specimens collected by A. Gulli and identified by A. Porta. The data from a locality are exactly the same as those of “<italic><tp:taxon-name>Dermestes ater</tp:taxon-name></italic> Oliv.” provided by <xref ref-type="bibr" rid="B37">Gulli (1961)</xref>, and thus, both sites are attributed here to <italic><tp:taxon-name>Dermestes (Montandonia) olivieri</tp:taxon-name></italic>; the homonymy (<italic><tp:taxon-name>Dermestes ater</tp:taxon-name></italic> DeGeer and <italic><tp:taxon-name>Dermestes ater</tp:taxon-name></italic> Oliver) was very probably the cause of the error of <xref ref-type="bibr" rid="B122">Sapuppo (2002)</xref>. <italic><tp:taxon-name>Dermestes (Dermestes) ater</tp:taxon-name></italic> DeGeer is a cosmopolitan species, but in Italy it is known from some northern regions only (<xref ref-type="bibr" rid="B80">Luigioni 1929</xref>: 537, as <italic><tp:taxon-name>Dermestes (Dermestes) cadaverinus</tp:taxon-name></italic> Fabr. [= Fabricius, 1775], <xref ref-type="bibr" rid="B85">Minelli and Negrisolo 1993</xref>: 92, as <italic><tp:taxon-name>Dermestes ater</tp:taxon-name></italic> Degeer, <xref ref-type="bibr" rid="B10">Audisio et al. 1995</xref>: 12, as <italic><tp:taxon-name>Dermestes (Dermestes) ater</tp:taxon-name></italic> Degeer).</p></tp:treatment-sec><ref-list><ref id="B29"><mixed-citation xmlns:xlink="http://www.w3.org/1999/xlink" xlink:type="simple"><person-group><name name-style="western"><surname>Ghiliani</surname><given-names>V</given-names></name></person-group> (<year>1842</year>) <article-title>Insetti di Sicilia determinati dal Sig. F. Ghiliani nel suo viaggio in quest’isola nell’anno 1839.</article-title><source>Atti dell’Accademia Gioenia di Scienze naturali di Catania</source><volume>19</volume>: <fpage>19</fpage>-<lpage>48</lpage>.</mixed-citation></ref><ref id="B30"><mixed-citation xmlns:xlink="http://www.w3.org/1999/xlink" xlink:type="simple"><person-group><name name-style="western"><surname>Ghiliani</surname><given-names>V</given-names></name></person-group> (<year>1847</year>) <article-title>Mémoire sur la station de quelques Coléoptères dans les différentes régions du Piémont.</article-title><source>Annales de la Société entomologique de France</source>, <volume-series>Deuxième</volume-series> Série <volume>5</volume>: <fpage>83</fpage>-<lpage>142</lpage>.</mixed-citation></ref><ref id="B108"><mixed-citation xmlns:xlink="http://www.w3.org/1999/xlink" xlink:type="simple"><person-group><name name-style="western"><surname>Reiche</surname><given-names>ML</given-names></name></person-group> (<year>1860</year>) <article-title>Coléoptères de Sicilie récueillis par M. E. Bellier de la Chavignerie et determinès par M. L. Reiche et description de dix espèces nouvelles.</article-title><source>Annales de la Société Entomologique de France</source>, ser. <volume-series>3</volume-series>, <volume>8</volume>: <fpage>717</fpage>–<lpage>722</lpage>.</mixed-citation></ref><ref id="B31"><mixed-citation xmlns:xlink="http://www.w3.org/1999/xlink" xlink:type="simple"><person-group><name name-style="western"><surname>Ghiliani</surname><given-names>V</given-names></name></person-group> (†) (<year>1887</year>) <article-title>Elenco delle specie di Coleotteri trovate in Piemonte. Opera postuma pubblicata per cura del membro ordinario Dott. Lorenzo Camerano.</article-title><source>Annali della reale Accademia d’Agricoltura di Torino</source><volume>29</volume>(<issue>1886</issue>): <fpage>1</fpage>-<lpage>381</lpage>.</mixed-citation></ref><ref id="B15"><mixed-citation xmlns:xlink="http://www.w3.org/1999/xlink" xlink:type="simple"><person-group><name name-style="western"><surname>Bertolini</surname><given-names>S</given-names></name></person-group> (<year>1890</year>) <article-title>Contribuzione alla fauna trentina dei Coleotteri.</article-title><source>Bullettino della Società entomologica italiana</source><volume>21</volume>(<issue>1899</issue>): <fpage>157</fpage>-<lpage>205</lpage>.</mixed-citation></ref><ref id="B65"><mixed-citation xmlns:xlink="http://www.w3.org/1999/xlink" xlink:type="simple"><person-group><name name-style="western"><surname>Iehl</surname><given-names>F</given-names></name></person-group> (<year>1909</year>) <article-title>Contribution à la Faune des Coléoptères valdôtains.</article-title><source>Bulletin. Societé de la Flore Valdôtaine</source><volume>5</volume>: <fpage>25</fpage>-<lpage>31</lpage>.</mixed-citation></ref><ref id="B80"><mixed-citation xmlns:xlink="http://www.w3.org/1999/xlink" xlink:type="simple"><person-group><name name-style="western"><surname>Luigioni</surname><given-names>P</given-names></name></person-group> (<year>1929</year>) <article-title>I Coleotteri d’Italia. Catalogo sinonimico-topografico-bibliografico.</article-title><source>Memorie della Pontificia Accademia delle Scienze, I Nuovi Lincei</source> (<volume-series>2</volume-series>) <volume>13</volume>: [4 +] <fpage>1</fpage>–<lpage>1159</lpage> [+ 1].</mixed-citation></ref><ref id="B104"><mixed-citation xmlns:xlink="http://www.w3.org/1999/xlink" xlink:type="simple"><person-group><name name-style="western"><surname>Porta</surname><given-names>A</given-names></name></person-group> (<year>1929</year>) <article-title>Fauna Coleopterorum Italica. III. Diversicornia.</article-title><source>Stabilimento Tipografico Piacentino</source>, <publisher-loc>Piacenza</publisher-loc>, <lpage>465</lpage> pp.</mixed-citation></ref><ref id="B34"><mixed-citation xmlns:xlink="http://www.w3.org/1999/xlink" xlink:type="simple"><person-group><name name-style="western"><surname>Gridelli</surname><given-names>E</given-names></name></person-group> (<year>1949</year>) <article-title>Raccolte faunistiche compiute nel Gargano da A. Ghigi e F. P. Pomini. IX. – Coleotteri.</article-title><source>Acta – Pontificia Academia Scientiarum</source><volume>13</volume>(<issue>18</issue>): <fpage>145</fpage>-<lpage>196</lpage>.</mixed-citation></ref><ref id="B63"><mixed-citation xmlns:xlink="http://www.w3.org/1999/xlink" xlink:type="simple"><person-group><name name-style="western"><surname>Horion</surname><given-names>AD</given-names></name></person-group> (<year>1955</year>) <article-title>Faunistik der Mitteleuropäischen Käfer. Band IV: Sternoxia (Buprestidae), Fossipedes, Macrodactylia, Brachymera.</article-title><source>Entomologische Arbater Museum Frey München</source>. <publisher-name>Sonderband</publisher-name>, <publisher-loc>Tutzing</publisher-loc>, <comment>I–XXI + </comment><lpage>249</lpage> pp.</mixed-citation></ref><ref id="B140"><mixed-citation xmlns:xlink="http://www.w3.org/1999/xlink" xlink:type="simple"><person-group><name name-style="western"><surname>Faggioli</surname><given-names>D</given-names></name></person-group> (<year>1956</year>) <article-title>Campagna di ricerche dell'Istituto di Entomologia dell'Università di Bologna nella "Foresta Umbra" (Gargano). II. Elenco delle specie raccolte (primo lotto).</article-title><source>Bollettino dell'Istituto di Entomologia della Università degli Studi di Bologna</source><volume>21</volume>: <fpage>167</fpage>–<lpage>177</lpage>. </mixed-citation></ref><ref id="B37"><mixed-citation xmlns:xlink="http://www.w3.org/1999/xlink" xlink:type="simple"><person-group><name name-style="western"><surname>Gulli</surname><given-names>G</given-names></name></person-group> (<year>1961</year>) <article-title>Contributo alla conoscenza dei Coleotteri etnei.</article-title><source>Bollettino dell’Associazione Romana di Entomologia</source><volume>16</volume>(<issue>1</issue>): <fpage>1</fpage>-<lpage>6</lpage>.</mixed-citation></ref><ref id="B129"><mixed-citation xmlns:xlink="http://www.w3.org/1999/xlink" xlink:type="simple"><person-group><name name-style="western"><surname>Villa</surname><given-names>A</given-names></name><name name-style="western"><surname>Villa</surname><given-names>GB</given-names></name></person-group> (<year>1844</year>) <article-title>Catalogo dei Coleopteri della Lombardia.</article-title> In: <person-group><name name-style="western"><surname>Cattaneo</surname><given-names>C</given-names></name></person-group> (<role>Ed</role>) <issue-title>Notizie naturali e civili sulla Lombardia</issue-title>, vol. <volume>1</volume>. <source>Coi tipi di Giuseppe Berdardoni di Giovanni</source>, <publisher-name>Milano</publisher-name>, <lpage>77</lpage> pp. <comment>[reprint]</comment><comment>[In reality, this title is not present in the book; this reprint assemble two paragraphs of the chapter VIII of the book: “V. Insetti della Lombardia”, 406–415 and “Catalogo degli Insetti Coleopteri della Lombardia”, 416–477.]</comment></mixed-citation></ref><ref id="B116"><mixed-citation xmlns:xlink="http://www.w3.org/1999/xlink" xlink:type="simple"><person-group><name name-style="western"><surname>Rottenberg</surname><given-names>A</given-names></name></person-group> (<year>1870</year>) <article-title>Beiträge zur Coleopteren-Fauna von Sicilien. (Zweites Stück.).</article-title><source>Berliner entomologische Zeitschrift</source><volume>14</volume>: <fpage>235</fpage>–<lpage>260</lpage>, <comment>pl. II</comment>.</mixed-citation></ref><ref id="B125"><mixed-citation xmlns:xlink="http://www.w3.org/1999/xlink" xlink:type="simple"><person-group><name name-style="western"><surname>Steck</surname><given-names>T</given-names></name></person-group> (<year>1887</year>) <article-title>Entomologie Ergebnisse einer Excursion nach Sizilien.</article-title><source>Mittheilungen der Naturforschenden Gesellschaft in Bern 1143–1168</source> (<issue>1886</issue>): <fpage>178</fpage>–<lpage>188</lpage>.</mixed-citation></ref><ref id="B107"><mixed-citation xmlns:xlink="http://www.w3.org/1999/xlink" xlink:type="simple"><person-group><name name-style="western"><surname>Ragusa</surname><given-names>E</given-names></name></person-group> (<year>1892</year>) <article-title>Catalogo ragionato dei Coleotteri di Sicilia.</article-title><source>Il Naturalista siciliano</source><volume>11</volume>(<issue>9–11</issue>): <fpage>185</fpage>-<lpage>209</lpage>.</mixed-citation></ref><ref id="B16"><mixed-citation xmlns:xlink="http://www.w3.org/1999/xlink" xlink:type="simple"><person-group><name name-style="western"><surname>Bertolini</surname><given-names>S</given-names></name></person-group> (<year>1904</year>) <article-title>Catalogo dei Coleotteri d’Italia.</article-title> Ed. <source>Rivista italiana di Scienze naturali</source>, <publisher-loc>Siena</publisher-loc> (1899–1904), <lpage>144</lpage> pp.</mixed-citation></ref><ref id="B130"><mixed-citation xmlns:xlink="http://www.w3.org/1999/xlink" xlink:type="simple"><person-group><name name-style="western"><surname>Vitale</surname><given-names>F</given-names></name></person-group> (<year>1904</year>) <article-title>I Coleotteri Messinesi (continuazione).</article-title><source>Bollettino del Naturalista</source><volume>24</volume>(<issue>8</issue>): <fpage>74</fpage>-<lpage>76</lpage>.</mixed-citation></ref><ref id="B61"><mixed-citation xmlns:xlink="http://www.w3.org/1999/xlink" xlink:type="simple"><person-group><name name-style="western"><surname>Holdhaus</surname><given-names>K</given-names></name></person-group> (<year>1911</year>) <article-title>Über die Coleopteren- und Mollunskenfauna des Monte Gargano (Unter besonderer berücksichtigung der Adriatisfrage).</article-title><source>Denkschriften der Mathematisch-Naturwissensschaftlichen Klasse der Kaiserlichen Akademie der Wissenschaften</source><volume>87</volume>: <fpage>431</fpage>-<lpage>465</lpage>.</mixed-citation></ref><ref id="B101"><mixed-citation xmlns:xlink="http://www.w3.org/1999/xlink" xlink:type="simple"><person-group><name name-style="western"><surname>Panganetti-Hummler</surname><given-names>[sic! = Paganetti-Hummler] G</given-names></name></person-group> (<year>1918</year>) <article-title>Beiträge zur Coleopterenfauna Italiens. Murgien.</article-title><source>Neue Beiträge zur Systematischen Insektenkunde, Beilage zur Zeitschrift für wissenschaftliche Insektenbiologie</source><volume>1</volume>: <fpage>85</fpage>-<lpage>88</lpage>.</mixed-citation></ref><ref id="B132"><mixed-citation xmlns:xlink="http://www.w3.org/1999/xlink" xlink:type="simple"><person-group><name name-style="western"><surname>Zangheri</surname><given-names>P</given-names></name></person-group> (<year>1969</year>) <article-title>Repertorio sistematico e topografico della flora e fauna vivente e fossile della Romagna. Tomo III.</article-title><source>Memorie fuori serie del Museo Civico di Storia Naturale di Verona</source><volume>1</volume>: <fpage>855</fpage>-<lpage>1414</lpage>.</mixed-citation></ref><ref id="B32"><mixed-citation xmlns:xlink="http://www.w3.org/1999/xlink" xlink:type="simple"><person-group><name name-style="western"><surname>Giachino</surname><given-names>PM</given-names></name></person-group> (<year>1982</year>) <article-title>Collezione Coleotterologica di Massimiliano Spinola.</article-title><source>Cataloghi – Museo Regionale di Scienze Naturali (Torino)</source><volume>3</volume>: <fpage>1</fpage>-<lpage>616</lpage>.</mixed-citation></ref><ref id="B3"><mixed-citation xmlns:xlink="http://www.w3.org/1999/xlink" xlink:type="simple"><person-group><name name-style="western"><surname>Angelini</surname><given-names>F</given-names></name></person-group> (<year>1986</year>) <article-title>Coleotterofauna del Massiccio del Pollino (Basilicata–Calabria) (Coleoptera).</article-title><source>Entomologica</source><volume>21</volume>: <fpage>37</fpage>-<lpage>125</lpage>.</mixed-citation></ref><ref id="B9"><mixed-citation xmlns:xlink="http://www.w3.org/1999/xlink" xlink:type="simple"><person-group><name name-style="western"><surname>Angelini</surname><given-names>F</given-names></name><name name-style="western"><surname>Montemurro</surname><given-names>F</given-names></name></person-group> (<year>1986</year>) <article-title>Coleotterofauna del Bosco di Policoro (Matera).</article-title><source>Biogeographia, Lavori della Società italiana di Biogeografia</source><volume>10</volume>(<issue>1984</issue>): <fpage>545</fpage>-<lpage>604</lpage>.</mixed-citation></ref><ref id="B4"><mixed-citation xmlns:xlink="http://www.w3.org/1999/xlink" xlink:type="simple"><person-group><name name-style="western"><surname>Angelini</surname><given-names>F</given-names></name></person-group> (<year>1987</year>) <article-title>Coleotterofauna del Promontorio del Gargano (Coleoptera).</article-title><source>Atti del Museo civico di Storia naturale di Grosseto</source><volume>11–12</volume>: <fpage>5</fpage>–<lpage>84</lpage>.</mixed-citation></ref><ref id="B5"><mixed-citation xmlns:xlink="http://www.w3.org/1999/xlink" xlink:type="simple"><person-group><name name-style="western"><surname>Angelini</surname><given-names>F</given-names></name></person-group> (<year>1991</year>) <article-title>Coleotterofauna dell’Altipiano della Sila (Calabria, Italia) (Coleoptera).</article-title><source>Memorie della Società entomologica italiana</source><volume>70</volume>(<issue>1</issue>): <fpage>171</fpage>-<lpage>254</lpage>.</mixed-citation></ref><ref id="B10"><mixed-citation xmlns:xlink="http://www.w3.org/1999/xlink" xlink:type="simple"><person-group><name name-style="western"><surname>Audisio</surname><given-names>P</given-names></name><name name-style="western"><surname>Liberti</surname><given-names>G</given-names></name><name name-style="western"><surname>Nardi</surname><given-names>G</given-names></name><name name-style="western"><surname>Poggi</surname><given-names>R</given-names></name></person-group> (<year>1995</year>) <article-title>Coleoptera Polyphaga VIII (Cantharoidea, Dermestoidea).</article-title> In: <person-group><name name-style="western"><surname>Minelli</surname><given-names>A</given-names></name><name name-style="western"><surname>Ruffo</surname><given-names>S</given-names></name><name name-style="western"><surname>La Posta</surname><given-names>S</given-names></name></person-group> (<role>Eds</role>) <issue-title>Checklist delle specie della fauna Italiana, 53.</issue-title><source>Edizioni Calderini, Bologna</source>:  <fpage>1</fpage>-<lpage>17</lpage>.</mixed-citation></ref><ref id="B18"><mixed-citation xmlns:xlink="http://www.w3.org/1999/xlink" xlink:type="simple"><person-group><name name-style="western"><surname>Bordoni</surname><given-names>A</given-names></name><name name-style="western"><surname>Rocchi</surname><given-names>S</given-names></name><name name-style="western"><surname>Cuoco</surname><given-names>S</given-names></name></person-group> (<year>2006</year>) <article-title>Ricerche sulla Coleotterofauna delle zone umide della Toscana. VI. Piana di Guasticce – Livorno (Coleoptera).</article-title><source>Quaderni della Stazione di Ecologia del civico Museo di Storia naturale di Ferrara</source><volume>16</volume>: <fpage>43</fpage>-<lpage>179</lpage>.</mixed-citation></ref><ref id="B122"><mixed-citation xmlns:xlink="http://www.w3.org/1999/xlink" xlink:type="simple"><person-group><name name-style="western"><surname>Sapuppo</surname><given-names>G</given-names></name></person-group> (<year>2002</year>) <article-title>Contributo alla conoscenza dei Coleotteri della zona etnea. Collezione Gulli – Sapuppo.</article-title><source>Atti e Memorie dell’Ente Fauna siciliana</source><volume>8</volume>: <fpage>35</fpage>-<lpage>280</lpage>.</mixed-citation></ref><ref id="B55"><mixed-citation xmlns:xlink="http://www.w3.org/1999/xlink" xlink:type="simple"><person-group><name name-style="western"><surname>Háva</surname><given-names>J</given-names></name><name name-style="western"><surname>Nardi</surname><given-names>G</given-names></name></person-group> (<year>2011</year>) <article-title>First contribution to the knowledge of the Dermestidae of Sardinia (Coleoptera).</article-title> In: <person-group><name name-style="western"><surname>Nardi</surname><given-names>G</given-names></name><name name-style="western"><surname>Whitmore</surname><given-names>D</given-names></name><name name-style="western"><surname>Bardiani</surname><given-names>M</given-names></name><name name-style="western"><surname>Birtele</surname><given-names>D</given-names></name><name name-style="western"><surname>Mason</surname><given-names>F</given-names></name><name name-style="western"><surname>Spada</surname><given-names>L</given-names></name><name name-style="western"><surname>Cerretti</surname><given-names>P</given-names></name></person-group> (<role>Eds</role>) <issue-title>Biodiversity of Marganai and Montimannu (Sardinia). Research in the framework of the ICP Forests network.</issue-title><source>Conservazione Habitat Invertebrati</source><volume>5</volume>. <publisher-name>Cierre Edizioni</publisher-name>, <publisher-loc>Sommacampagna, Verona</publisher-loc>, <fpage>407</fpage>-<lpage>446</lpage>.</mixed-citation></ref><ref id="B41"><mixed-citation xmlns:xlink="http://www.w3.org/1999/xlink" xlink:type="simple"><person-group><name name-style="western"><surname>Háva</surname><given-names>J</given-names></name></person-group> (<year>2007</year>) <article-title>Dermestidae (Thorictinae excepted).</article-title> In: <person-group><name name-style="western"><surname>Löbl</surname><given-names>I</given-names></name><name name-style="western"><surname>Smetana</surname><given-names>A</given-names></name></person-group> (<role>Eds</role>) <issue-title>Catalogue of Palaearctic Coleoptera. Volume 4. Elateroidea – Derodontoidea – Bostrichoidea – Lymexyloidea – Cleroidea – Cucujoidea.</issue-title><publisher-name>Apollo Books</publisher-name>, <publisher-loc>Stenstrup</publisher-loc>, <volume>57</volume>, <fpage>299</fpage>–<lpage>302</lpage>, <fpage>306</fpage>-<lpage>320</lpage>.</mixed-citation></ref><ref id="B46"><mixed-citation xmlns:xlink="http://www.w3.org/1999/xlink" xlink:type="simple"><person-group><name name-style="western"><surname>Háva</surname><given-names>J</given-names></name><name name-style="western"><surname>Herrmann</surname><given-names>A</given-names></name></person-group> (<year>2009</year>) <article-title>New faunistic records of Dermestidae (Coleoptera) – Part 3.</article-title><source>Latvijas Entomolgs</source><volume>47</volume>: <fpage>3</fpage>-<lpage>5</lpage>.</mixed-citation></ref><ref id="B47"><mixed-citation xmlns:xlink="http://www.w3.org/1999/xlink" xlink:type="simple"><person-group><name name-style="western"><surname>Háva</surname><given-names>J</given-names></name><name name-style="western"><surname>Herrmann</surname><given-names>A</given-names></name></person-group> (<year>2011</year>) <article-title>New faunistic records of Dermestidae (Coleoptera) – Part 6.</article-title><source>Boletín de la Sociedad Entomológica Aragonesa (S.E.A.)</source><volume>49</volume>: <fpage>227</fpage>‒<lpage>228</lpage>.</mixed-citation></ref><ref id="B138"><mixed-citation xmlns:xlink="http://www.w3.org/1999/xlink" xlink:type="simple"><person-group><name name-style="western"><surname>Zinetti</surname><given-names>F</given-names></name><name name-style="western"><surname>Terzani</surname><given-names>F</given-names></name></person-group> (<year>2009</year>) <article-title>Coleotterofauna di due Riserve Naturali della Provincia di Arezzo (Toscana) con particolare riguardo alle loro zone umide (Insecta, Coleoptera).</article-title><source>Quaderni della Stazione di Ecologia del civico Museo di Storia naturale di Ferrara</source><volume>19</volume>: <fpage>5</fpage>-<lpage>48</lpage>.</mixed-citation></ref><ref id="B85"><mixed-citation xmlns:xlink="http://www.w3.org/1999/xlink" xlink:type="simple"><person-group><name name-style="western"><surname>Minelli</surname><given-names>A</given-names></name><name name-style="western"><surname>Negrisolo</surname><given-names>E</given-names></name></person-group> (<year>1993</year>) <article-title>Ricerche zoologiche nell’alto Trevigiano II. Materiali faunistici (Annelidae, Arthropoda).</article-title><source>Lavori – Società Veneziana di Scienze naturali</source><volume>18</volume>: <fpage>59</fpage>-<lpage>132</lpage>.</mixed-citation></ref></ref-list></tp:taxon-treatment>
