# Supplementary material for: Italian Dermestidae: notes on some species and an updated checklist (Coleoptera)
Source: Zookeys. 2013 Dec 6;(360):45–81. doi: 10.3897/zookeys.360.6023 (PMC3867112; doi:10.3897/zookeys.360.6023)
Supplement: XML Treatment for Thorictus wasmanni [file zookeys.360.6023-treatment9.xml]

<!DOCTYPE tp:taxon-treatment
  PUBLIC "-//TaxonX//DTD Taxonomic Treatment Publishing DTD v0 20100105//EN" "tax-treatment-NSO.dtd">
<tp:taxon-treatment xmlns:tp="http://www.plazi.org/taxpub"><tp:treatment-meta><mixed-citation publication-type="journal"><person-group><name><surname>Nardi</surname><given-names>Gianluca</given-names></name><name><surname>Háva</surname><given-names>Jiří</given-names></name></person-group><article-title>Italian Dermestidae: notes on some species and an updated checklist (Coleoptera)</article-title><source>Zookeys</source><day>6</day><month>12</month><year>2013</year><volume>2013</volume><issue>360</issue><fpage>45</fpage><lpage>81</lpage><pub-id pub-id-type="doi">10.3897/zookeys.360.6023</pub-id></mixed-citation></tp:treatment-meta><tp:nomenclature><tp:taxon-name>
                        <tp:taxon-name-part taxon-name-part-type="genus">Thorictus</tp:taxon-name-part>
                        <tp:taxon-name-part taxon-name-part-type="species">wasmanni</tp:taxon-name-part>
                        <object-id xmlns:xlink="http://www.w3.org/1999/xlink" xlink:type="simple">http://species-id.net/wiki/Thorictus_wasmanni</object-id>
                    </tp:taxon-name><tp:taxon-authority>Reitter, 1895</tp:taxon-authority><tp:nomenclature-citation-list><tp:nomenclature-citation><tp:taxon-name>Thorictus wasmanni</tp:taxon-name><comment> Reitter, 1895: <xref ref-type="bibr" rid="B10">Audisio et al. 1995</xref>: 12.</comment></tp:nomenclature-citation></tp:nomenclature-citation-list></tp:nomenclature><tp:treatment-sec sec-type="Material examined"><title>Material examined.</title><p>None.</p></tp:treatment-sec><tp:treatment-sec sec-type="Chorotype"><title>Chorotype.</title><p>Turanian: endemic of Uzbekistan (<xref ref-type="bibr" rid="B66">John 1963</xref>, <xref ref-type="bibr" rid="B76">Löbl 2007</xref>).</p></tp:treatment-sec><tp:treatment-sec sec-type="Italian distribution"><title>Italian distribution.</title><p>“Si?” [= Sicily?] (<xref ref-type="bibr" rid="B10">Audisio et al. 1995</xref>).</p></tp:treatment-sec><tp:treatment-sec sec-type="Remarks"><title>Remarks.</title><p>The above doubtful Sicilian record has already been ignored by other authors (<xref ref-type="bibr" rid="B76">Löbl 2007</xref>, <xref ref-type="bibr" rid="B135">Zhantiev 2011a</xref>); this species must be excluded from the Italian fauna, since its occurrence in Sicily is incompatible with its geonemy. It is known from the type specimens only (<xref ref-type="bibr" rid="B136">Zhantiev 2011b</xref>).</p></tp:treatment-sec><ref-list><ref id="B10"><mixed-citation xmlns:xlink="http://www.w3.org/1999/xlink" xlink:type="simple"><person-group><name name-style="western"><surname>Audisio</surname><given-names>P</given-names></name><name name-style="western"><surname>Liberti</surname><given-names>G</given-names></name><name name-style="western"><surname>Nardi</surname><given-names>G</given-names></name><name name-style="western"><surname>Poggi</surname><given-names>R</given-names></name></person-group> (<year>1995</year>) <article-title>Coleoptera Polyphaga VIII (Cantharoidea, Dermestoidea).</article-title> In: <person-group><name name-style="western"><surname>Minelli</surname><given-names>A</given-names></name><name name-style="western"><surname>Ruffo</surname><given-names>S</given-names></name><name name-style="western"><surname>La Posta</surname><given-names>S</given-names></name></person-group> (<role>Eds</role>) <issue-title>Checklist delle specie della fauna Italiana, 53.</issue-title><source>Edizioni Calderini, Bologna</source>:  <fpage>1</fpage>-<lpage>17</lpage>.</mixed-citation></ref><ref id="B66"><mixed-citation xmlns:xlink="http://www.w3.org/1999/xlink" xlink:type="simple"><person-group><name name-style="western"><surname>John</surname><given-names>H</given-names></name></person-group> (<year>1963</year>) <article-title>Revision der Gattung <italic>Thorictus</italic> Germar (Thorictidae, Clavicornia Col.). Eine Bestandaufnahme, Kritik und Neubeschreibungen.</article-title><source>Entomologische Abhandlungen und Berichte aus dem Staatlichen Museum für Tierkunde in Dresden</source><volume>28</volume>: <fpage>177</fpage>-<lpage>255</lpage>.</mixed-citation></ref><ref id="B76"><mixed-citation xmlns:xlink="http://www.w3.org/1999/xlink" xlink:type="simple"><person-group><name name-style="western"><surname>Löbl</surname><given-names>I</given-names></name></person-group> (<year>2007</year>) <article-title>Dermestidae Thorictinae.</article-title> In: <person-group><name name-style="western"><surname>Löbl</surname><given-names>I</given-names></name><name name-style="western"><surname>Smetana</surname><given-names>A</given-names></name></person-group> (<role>Eds</role>) <issue-title>Catalogue of Palaearctic Coleoptera. Volume 4. Elateroidea – Derodontoidea – Bostrichoidea – Lymexyloidea – Cleroidea – Cucujoidea.</issue-title><publisher-name>Apollo Books</publisher-name>, <publisher-loc>Stenstrup</publisher-loc>, <fpage>302</fpage>-<lpage>306</lpage>.</mixed-citation></ref><ref id="B135"><mixed-citation xmlns:xlink="http://www.w3.org/1999/xlink" xlink:type="simple"><person-group><name name-style="western"><surname>Zhantiev</surname><given-names>RD</given-names></name></person-group> (<year>2011a</year>) <chapter-title>Fauna Europaea: Dermestidae.</chapter-title> In: <person-group><name name-style="western"><surname>Audisio</surname><given-names>P</given-names></name></person-group> (<role>Ed</role>) <article-title>Fauna Europaea: Coleoptera 2</article-title>. <source>Fauna Europaea Version 2.4.</source><ext-link ext-link-type="uri" xlink:href="http://www.faunaeur.org" xlink:type="simple">http://www.faunaeur.org</ext-link><comment>[accessed 29 March 2012 as version 2.4 of 27 January 2011]</comment></mixed-citation></ref><ref id="B136"><mixed-citation xmlns:xlink="http://www.w3.org/1999/xlink" xlink:type="simple"><person-group><name name-style="western"><surname>Zhantiev</surname><given-names>RD</given-names></name></person-group> (<year>2011b</year>) <article-title>New and Little Known Dermestid Beetles of the Genus <italic>Thorictus</italic> (Coleoptera, Dermestidae).</article-title><source>Entomological Review</source><volume>91</volume>(<issue>8</issue>): <fpage>1005</fpage>-<lpage>1010</lpage>. doi: <ext-link ext-link-type="uri" xlink:href="http://dx.doi.org/10.1134/S0013873811080069" xlink:type="simple">10.1134/S0013873811080069</ext-link></mixed-citation></ref></ref-list></tp:taxon-treatment>
