# Supplementary material for: Italian Dermestidae: notes on some species and an updated checklist (Coleoptera)
Source: Zookeys. 2013 Dec 6;(360):45–81. doi: 10.3897/zookeys.360.6023 (PMC3867112; doi:10.3897/zookeys.360.6023)
Supplement: XML Treatment for Attagenus (Attagenus) calabricus [file zookeys.360.6023-treatment10.xml]

<!DOCTYPE tp:taxon-treatment
  PUBLIC "-//TaxonX//DTD Taxonomic Treatment Publishing DTD v0 20100105//EN" "tax-treatment-NSO.dtd">
<tp:taxon-treatment xmlns:tp="http://www.plazi.org/taxpub"><tp:treatment-meta><mixed-citation publication-type="journal"><person-group><name><surname>Nardi</surname><given-names>Gianluca</given-names></name><name><surname>Háva</surname><given-names>Jiří</given-names></name></person-group><article-title>Italian Dermestidae: notes on some species and an updated checklist (Coleoptera)</article-title><source>Zookeys</source><day>6</day><month>12</month><year>2013</year><volume>2013</volume><issue>360</issue><fpage>45</fpage><lpage>81</lpage><pub-id pub-id-type="doi">10.3897/zookeys.360.6023</pub-id></mixed-citation></tp:treatment-meta><tp:nomenclature><tp:taxon-name>
                        <tp:taxon-name-part taxon-name-part-type="genus">Attagenus</tp:taxon-name-part>
                        (<tp:taxon-name-part taxon-name-part-type="subgenus">Attagenus</tp:taxon-name-part>)
                        <tp:taxon-name-part taxon-name-part-type="species">calabricus</tp:taxon-name-part>
                        <object-id xmlns:xlink="http://www.w3.org/1999/xlink" xlink:type="simple">http://species-id.net/wiki/Attagenus_calabricus</object-id>
                    </tp:taxon-name><tp:taxon-authority>Reitter, 1881</tp:taxon-authority><tp:nomenclature-citation-list><tp:nomenclature-citation><tp:taxon-name>Attagenus calabricus</tp:taxon-name><comment> Reitter, 1881: 37.</comment></tp:nomenclature-citation><tp:nomenclature-citation><tp:taxon-name>Attagenus (Lanorus) calabricus</tp:taxon-name><comment> Reitt.: <xref ref-type="bibr" rid="B111">Reitter 1883</xref>: 89; <xref ref-type="bibr" rid="B113">Reitter 1891</xref>: 337; <xref ref-type="bibr" rid="B107">Ragusa 1892</xref>: 204; <xref ref-type="bibr" rid="B141">Reitter 1906</xref>: 378; <xref ref-type="bibr" rid="B23">Dalla Torre 1911</xref>: 52; <xref ref-type="bibr" rid="B131">Winkler 1926</xref>: 676; <xref ref-type="bibr" rid="B80">Luigioni 1929</xref>: 538; <xref ref-type="bibr" rid="B104">Porta 1929</xref>: 302.</comment></tp:nomenclature-citation><tp:nomenclature-citation><tp:taxon-name>Megatoma calabrica</tp:taxon-name><comment> Rttr.: <xref ref-type="bibr" rid="B112">Reitter 1887</xref>: 48.</comment></tp:nomenclature-citation><tp:nomenclature-citation><tp:taxon-name>Attagenus calabricus</tp:taxon-name><comment> Reitt.: <xref ref-type="bibr" rid="B16">Bertolini 1904</xref>: 58; <xref ref-type="bibr" rid="B101">Panganetti-Hummler 1918</xref>: 87; <xref ref-type="bibr" rid="B123">Schatzmayr 1941</xref>: 73; <xref ref-type="bibr" rid="B3">Angelini 1986</xref>: 74; <xref ref-type="bibr" rid="B9">Angelini and Montemurro 1986</xref>: 573; <xref ref-type="bibr" rid="B4">Angelini 1987</xref>: 38; <xref ref-type="bibr" rid="B5">Angelini 1991</xref>: 206.</comment></tp:nomenclature-citation><tp:nomenclature-citation><tp:taxon-name>Attagenus calabricus</tp:taxon-name><comment> Rtt.: <xref ref-type="bibr" rid="B74">Liebmann 1962</xref>: 4.</comment></tp:nomenclature-citation><tp:nomenclature-citation><tp:taxon-name>Attagenus calabricus</tp:taxon-name><comment> Reitter, 1881: <xref ref-type="bibr" rid="B87">Mroczkowski 1968</xref>: 82; <xref ref-type="bibr" rid="B124">Sparacio 1997</xref>: 73.</comment></tp:nomenclature-citation><tp:nomenclature-citation><tp:taxon-name>Attagenus (Lanorus) calabricus</tp:taxon-name><comment> Reitter, 1881: <xref ref-type="bibr" rid="B10">Audisio et al. 1995</xref>: 13.</comment></tp:nomenclature-citation><tp:nomenclature-citation><tp:taxon-name>Attagenus (Attagenus) calabricus</tp:taxon-name><comment> Reitter, 1881: <xref ref-type="bibr" rid="B39">Háva 2003</xref>: 59; <xref ref-type="bibr" rid="B41">Háva 2007</xref>: 308; <xref ref-type="bibr" rid="B135">Zhantiev 2011a</xref>.</comment></tp:nomenclature-citation></tp:nomenclature-citation-list></tp:nomenclature><tp:treatment-sec sec-type="Material examined"><title>Material examined.</title><p>Abruzzi: Pescara prov., Maiella, Valle Orfento, Caramanico, 23.VI.1988, G. Osella leg., 1 ex (JHAC). Apulia: Brindisi prov., Francavilla Fontana, 30.V.1998, C. Esposito leg., 1 ex (GNAC); [Foggia prov., GNP,] Mattinata, 22.VI.1991, on flowers on the beach, M. Mantic leg., 4 ex (JHAC); [Foggia prov., GNP,] Gargano, Mattinata, 8–10.V.1995, Z. Svec leg., 1 ex (JHAC); [Foggia prov., GNP, Vico del Gargano, Fraz.] San Menaio, V.1996, M. Fikacek leg., 2 ex (JHAC); Taranto prov., Circ. [= Circum] Mar Piccolo, 24.V.1992, Montemurro leg., 1 ex (JHAC); Taranto prov., Grottaglie, VI.1369 [sic!], FA, 1 ex (MCSV). Basilicata: [Matera prov.,] Marina di Nova Siri, 4.VI.2008, W. Apfel leg., 1 ex (JHAC); [Matera prov.,] Matera, 4.VI.1989, FA, 1 ex (AHG); [Matera prov.,] Matera, 350 m, 4.VI.1989, FA, 11 ex (MCSV); Potenza prov., Francavilla sul Sinni, 320 m, 5.VI.1988, querceta [= oak wood], FA, 1 ex (MCSV); [Potenza or Matera prov.,] Pollino, 19.VI.1994, FA, 1 ex (AHG). Calabria: “Calabria / Baudi [leg.]” [handwritten by unknown], “Holotypus 1881 / Attagenus / Calabricus / Reitter” [red-framed; handwritten by unknown], “Calabricus m. / Calab. Baudi [leg.]” [handwritten probably by Reitter], “coll. Reitter” [printed], “Lectotype / <italic><tp:taxon-name>Attagenus calabricus</tp:taxon-name></italic> Reitter / J. Háva des. 2012”, 1 ex (HNHM); “Calabria / Baudi [leg.]” [handwritten by unknown], “Paratypus 1881 / Attagenus / Calabricus / Reitter” [red-framed; handwritten by unknown], “coll. Reitter [printed]”, “Paralectotype / <italic><tp:taxon-name>Attagenus calabricus</tp:taxon-name></italic> Reitter / J. Háva des. 2012”, 1 ex (HNHM); Calabria [without further data], 1 ex (JHAC); [Cosenza prov., Cassano all‘Ionio, Fraz.] Marina di Sibari env., 3 m, sandy dunes, 14.6.2009, P. Kresl leg., 6 ex (JHAC); [Cosenza prov.,] Roseto Capo Spulico, 27.V.–3.VI.2006, V. Hron leg., 1 ex (JHAC); [Cosenza prov.,] Sila, Mte. [= Mount] Oliveto, 2.VII.1929, C. Confalonieri leg., 1 ex (JHAC); [Cosenza prov.,] Sila, Sud [= South of] S. Giovanni [in] Fiore, 1100 m, 4.VII.[19]87, FA, 2 ex (MCSV); Reggio Calabria prov., Asprom. [= Aspromonte], str. [= strada = road] Cimina–Zomaro, 600–800 m, 6.VI.1994, FA, 6 ex (JHAC).</p></tp:treatment-sec><tp:treatment-sec sec-type="Chorotype"><title>Chorotype.</title><p>Apenninic endemic (<xref ref-type="bibr" rid="B41">Háva 2007</xref>).</p></tp:treatment-sec><tp:treatment-sec sec-type="Italian distribution"><title>Italian distribution.</title><p>Campania (<xref ref-type="bibr" rid="B80">Luigioni 1929</xref>), Apulia (<xref ref-type="bibr" rid="B101">Panganetti-Hummler 1918</xref>, <xref ref-type="bibr" rid="B80">Luigioni 1929</xref>, <xref ref-type="bibr" rid="B4">Angelini 1987</xref>), Basilicata (<xref ref-type="bibr" rid="B3">Angelini 1986</xref>, <xref ref-type="bibr" rid="B9">Angelini and Montemurro 1986</xref>), Calabria (<xref ref-type="bibr" rid="B16">Bertolini 1904</xref>, <xref ref-type="bibr" rid="B80">Luigioni 1929</xref>, <xref ref-type="bibr" rid="B104">Porta 1929</xref>, <xref ref-type="bibr" rid="B123">Schatzmayr 1941</xref>, <xref ref-type="bibr" rid="B5">Angelini 1991</xref>) and Sicily (<xref ref-type="bibr" rid="B107">Ragusa 1892</xref>, <xref ref-type="bibr" rid="B16">Bertolini 1904</xref>, <xref ref-type="bibr" rid="B131">Winkler 1926</xref>, <xref ref-type="bibr" rid="B80">Luigioni 1929</xref>, <xref ref-type="bibr" rid="B104">Porta 1929</xref>, <xref ref-type="bibr" rid="B74">Liebmann 1962</xref>, <xref ref-type="bibr" rid="B87">Mroczkowski 1968</xref>, <xref ref-type="bibr" rid="B10">Audisio et al. 1995</xref>, <xref ref-type="bibr" rid="B124">Sparacio 1997</xref>, <xref ref-type="bibr" rid="B39">Háva 2003</xref>, <xref ref-type="bibr" rid="B41">2007</xref>, <xref ref-type="bibr" rid="B135">Zhantiev 2011a</xref>).</p><p>The generic records for Italy (<xref ref-type="bibr" rid="B111">Reitter 1883</xref>, <xref ref-type="bibr" rid="B113">1891</xref>, <xref ref-type="bibr" rid="B141">1906</xref>, <xref ref-type="bibr" rid="B23">Dalla Torre 1911</xref>, <xref ref-type="bibr" rid="B131">Winkler 1926</xref>, <xref ref-type="bibr" rid="B87">Mroczkowski 1968</xref>, <xref ref-type="bibr" rid="B39">Háva 2003</xref>, <xref ref-type="bibr" rid="B41">2007</xref>), peninsular Italy (<xref ref-type="bibr" rid="B10">Audisio et al. 1995</xref>), southern Italy (<xref ref-type="bibr" rid="B124">Sparacio 1997</xref>) and mainland Italy (<xref ref-type="bibr" rid="B135">Zhantiev 2011a</xref>) refer to the above listed regions.</p></tp:treatment-sec><tp:treatment-sec sec-type="Remarks"><title>Remarks.</title><p>First record from the Abruzzi region; this new site (cf. <xref ref-type="bibr" rid="B99">Osella 1988</xref>) is at the northernmost limit of the species distribution, while the above record from the Brindisi province is at the easternmost limit. The southernmost site is the Pantelleria Island in the Sicilian Channel (<xref ref-type="bibr" rid="B74">Liebmann 1962</xref>).</p><p><xref ref-type="bibr" rid="B110">Reitter (1881)</xref> described this species without giving any locality of collecting (see also <xref ref-type="bibr" rid="B112">Reitter 1887</xref>), but based on the specific name, the type locality is apparently in the Calabria region (southern peninsular Italy). The species was described based on an unspecified number of specimens without any type designation (<xref ref-type="bibr" rid="B110">Reitter 1881</xref>). The two type specimens above are thus syntypes and are designated here as lectotype and paralectotype, respectively; in this way “Calabria” becomes the type locality of the species (<xref ref-type="bibr" rid="B64">ICZN 1999</xref>, art. 76.2).</p></tp:treatment-sec><ref-list><ref id="B111"><mixed-citation xmlns:xlink="http://www.w3.org/1999/xlink" xlink:type="simple"><person-group><name name-style="western"><surname>Reitter</surname><given-names>E</given-names></name></person-group> (<year>1883</year>) <article-title>Dermestidae.</article-title> In: <person-group><name name-style="western"><surname>Heyden</surname><given-names>(von) L</given-names></name><name name-style="western"><surname>Reitter</surname><given-names>E</given-names></name><name name-style="western"><surname>Weise</surname><given-names>J</given-names></name></person-group> (<role>Eds</role>) <issue-title>Catalogus Coleopterorum Europae et Caucasi.</issue-title> Editio Tertia. <publisher-loc>London, Berlin, Paris</publisher-loc>, <fpage>89</fpage>-<lpage>90</lpage>.</mixed-citation></ref><ref id="B113"><mixed-citation xmlns:xlink="http://www.w3.org/1999/xlink" xlink:type="simple"><person-group><name name-style="western"><surname>Reitter</surname><given-names>E</given-names></name></person-group> (<year>1891</year>) <article-title>Dermestidae.</article-title> In: <person-group><name name-style="western"><surname>Heyden</surname><given-names>(von) L</given-names></name><name name-style="western"><surname>Reitter</surname><given-names>E</given-names></name><name name-style="western"><surname>Weise</surname><given-names>J</given-names></name></person-group> (<role>Eds</role>) <issue-title>Catalogus Coleopterorum Europeae, Caucasi et Armeniae Rossicae.</issue-title><publisher-name>Friedländer &amp; Sohn</publisher-name>, <publisher-loc>Berlin</publisher-loc>, <fpage>336</fpage>-<lpage>340</lpage>.</mixed-citation></ref><ref id="B107"><mixed-citation xmlns:xlink="http://www.w3.org/1999/xlink" xlink:type="simple"><person-group><name name-style="western"><surname>Ragusa</surname><given-names>E</given-names></name></person-group> (<year>1892</year>) <article-title>Catalogo ragionato dei Coleotteri di Sicilia.</article-title><source>Il Naturalista siciliano</source><volume>11</volume>(<issue>9–11</issue>): <fpage>185</fpage>-<lpage>209</lpage>.</mixed-citation></ref><ref id="B141"><mixed-citation xmlns:xlink="http://www.w3.org/1999/xlink" xlink:type="simple"><person-group><name name-style="western"><surname>Reitter</surname><given-names>E</given-names></name></person-group> (<year>1906</year>) <article-title>Dermestidae.</article-title> In: <person-group><name name-style="western"><surname>Heyden (von)</surname><given-names>L</given-names></name><name name-style="western"><surname>Reitter</surname><given-names>E</given-names></name><name name-style="western"><surname>Weise</surname><given-names>J</given-names></name></person-group> (<role>Eds</role>) <issue-title>Catalogus Coleopterorum Europeae, Caucasi et Armeniae Rossicae.</issue-title><edition>Editio</edition> secunda. <publisher-name>Friedländer &amp; Sohn</publisher-name>, <publisher-loc>Berlin</publisher-loc>, <fpage>377</fpage>–<lpage>380</lpage>.</mixed-citation></ref><ref id="B23"><mixed-citation xmlns:xlink="http://www.w3.org/1999/xlink" xlink:type="simple"><person-group><name name-style="western"><surname>Dalla Torre</surname><given-names>KW</given-names></name></person-group> (<year>1911</year>) <article-title>Coleopterorum Catalogus. Pars 33: Nosodendridae, Byrrhidae, Dermestidae.</article-title> In: <person-group><name name-style="western"><surname>Junk</surname><given-names>W</given-names></name><name name-style="western"><surname>Schenkling</surname><given-names>S</given-names></name></person-group> (<role>Eds</role>) <issue-title>Coleopterorum Catalogus.</issue-title><publisher-name>W. Junk</publisher-name>, <publisher-loc>Berlin</publisher-loc>, <fpage>1</fpage>-<lpage>196</lpage>.</mixed-citation></ref><ref id="B131"><mixed-citation xmlns:xlink="http://www.w3.org/1999/xlink" xlink:type="simple"><person-group><name name-style="western"><surname>Winkler</surname><given-names>A</given-names></name></person-group> (<year>1926</year>) <article-title>Pars. 6. Dermestidae.</article-title> In: <person-group><name name-style="western"><surname>Winkler</surname><given-names>A</given-names></name></person-group> (<role>Ed</role>) <issue-title>Catalogus Coleopterorum Regionis Palaearcticae.</issue-title><publisher-name>A. Winkler</publisher-name>, <publisher-loc>Wien</publisher-loc>, <volume>1924–1932</volume>, <fpage>675</fpage>-<lpage>682</lpage>.</mixed-citation></ref><ref id="B80"><mixed-citation xmlns:xlink="http://www.w3.org/1999/xlink" xlink:type="simple"><person-group><name name-style="western"><surname>Luigioni</surname><given-names>P</given-names></name></person-group> (<year>1929</year>) <article-title>I Coleotteri d’Italia. Catalogo sinonimico-topografico-bibliografico.</article-title><source>Memorie della Pontificia Accademia delle Scienze, I Nuovi Lincei</source> (<volume-series>2</volume-series>) <volume>13</volume>: [4 +] <fpage>1</fpage>–<lpage>1159</lpage> [+ 1].</mixed-citation></ref><ref id="B104"><mixed-citation xmlns:xlink="http://www.w3.org/1999/xlink" xlink:type="simple"><person-group><name name-style="western"><surname>Porta</surname><given-names>A</given-names></name></person-group> (<year>1929</year>) <article-title>Fauna Coleopterorum Italica. III. Diversicornia.</article-title><source>Stabilimento Tipografico Piacentino</source>, <publisher-loc>Piacenza</publisher-loc>, <lpage>465</lpage> pp.</mixed-citation></ref><ref id="B112"><mixed-citation xmlns:xlink="http://www.w3.org/1999/xlink" xlink:type="simple"><person-group><name name-style="western"><surname>Reitter</surname><given-names>E</given-names></name></person-group> (<year>1887</year>) <article-title>Bestimmungs-Tabellen der europäischen Coleopteren. III Heft. Enthaltend die Familien: Scaphidiidae, Lathridiidae und Dermestidae. II. Auflage.</article-title><publisher-name>Verlag von Edmund Reitter (1886)</publisher-name>, <publisher-loc>Mödling</publisher-loc>, <lpage>75</lpage> pp.</mixed-citation></ref><ref id="B16"><mixed-citation xmlns:xlink="http://www.w3.org/1999/xlink" xlink:type="simple"><person-group><name name-style="western"><surname>Bertolini</surname><given-names>S</given-names></name></person-group> (<year>1904</year>) <article-title>Catalogo dei Coleotteri d’Italia.</article-title> Ed. <source>Rivista italiana di Scienze naturali</source>, <publisher-loc>Siena</publisher-loc> (1899–1904), <lpage>144</lpage> pp.</mixed-citation></ref><ref id="B101"><mixed-citation xmlns:xlink="http://www.w3.org/1999/xlink" xlink:type="simple"><person-group><name name-style="western"><surname>Panganetti-Hummler</surname><given-names>[sic! = Paganetti-Hummler] G</given-names></name></person-group> (<year>1918</year>) <article-title>Beiträge zur Coleopterenfauna Italiens. Murgien.</article-title><source>Neue Beiträge zur Systematischen Insektenkunde, Beilage zur Zeitschrift für wissenschaftliche Insektenbiologie</source><volume>1</volume>: <fpage>85</fpage>-<lpage>88</lpage>.</mixed-citation></ref><ref id="B123"><mixed-citation xmlns:xlink="http://www.w3.org/1999/xlink" xlink:type="simple"><person-group><name name-style="western"><surname>Schatzmayr</surname><given-names>A</given-names></name></person-group> (<year>1941</year>) <article-title>Coleotteri raccolti nella Grande Sila dal dott. E. Moltoni.</article-title><source>Atti della Società italiana di Scienze naturali</source><volume>80</volume>: <fpage>49</fpage>-<lpage>102</lpage>.</mixed-citation></ref><ref id="B3"><mixed-citation xmlns:xlink="http://www.w3.org/1999/xlink" xlink:type="simple"><person-group><name name-style="western"><surname>Angelini</surname><given-names>F</given-names></name></person-group> (<year>1986</year>) <article-title>Coleotterofauna del Massiccio del Pollino (Basilicata–Calabria) (Coleoptera).</article-title><source>Entomologica</source><volume>21</volume>: <fpage>37</fpage>-<lpage>125</lpage>.</mixed-citation></ref><ref id="B9"><mixed-citation xmlns:xlink="http://www.w3.org/1999/xlink" xlink:type="simple"><person-group><name name-style="western"><surname>Angelini</surname><given-names>F</given-names></name><name name-style="western"><surname>Montemurro</surname><given-names>F</given-names></name></person-group> (<year>1986</year>) <article-title>Coleotterofauna del Bosco di Policoro (Matera).</article-title><source>Biogeographia, Lavori della Società italiana di Biogeografia</source><volume>10</volume>(<issue>1984</issue>): <fpage>545</fpage>-<lpage>604</lpage>.</mixed-citation></ref><ref id="B4"><mixed-citation xmlns:xlink="http://www.w3.org/1999/xlink" xlink:type="simple"><person-group><name name-style="western"><surname>Angelini</surname><given-names>F</given-names></name></person-group> (<year>1987</year>) <article-title>Coleotterofauna del Promontorio del Gargano (Coleoptera).</article-title><source>Atti del Museo civico di Storia naturale di Grosseto</source><volume>11–12</volume>: <fpage>5</fpage>–<lpage>84</lpage>.</mixed-citation></ref><ref id="B5"><mixed-citation xmlns:xlink="http://www.w3.org/1999/xlink" xlink:type="simple"><person-group><name name-style="western"><surname>Angelini</surname><given-names>F</given-names></name></person-group> (<year>1991</year>) <article-title>Coleotterofauna dell’Altipiano della Sila (Calabria, Italia) (Coleoptera).</article-title><source>Memorie della Società entomologica italiana</source><volume>70</volume>(<issue>1</issue>): <fpage>171</fpage>-<lpage>254</lpage>.</mixed-citation></ref><ref id="B74"><mixed-citation xmlns:xlink="http://www.w3.org/1999/xlink" xlink:type="simple"><person-group><name name-style="western"><surname>Liebmann</surname><given-names>W</given-names></name></person-group> (<year>1962</year>) <article-title>Ein Beitrag zur Käferfauna von Pantelleria.</article-title><source>Stuttgarter Beiträge zur Naturkunde aus dem Staatlichen Museum für Naturkunde in Stuttgart</source><volume>87</volume>: <fpage>1</fpage>-<lpage>6</lpage>.</mixed-citation></ref><ref id="B87"><mixed-citation xmlns:xlink="http://www.w3.org/1999/xlink" xlink:type="simple"><person-group><name name-style="western"><surname>Mroczkowski</surname><given-names>M</given-names></name></person-group> (<year>1968</year>) <article-title>Distribution of the Dermestidae (Coleoptera) of the world with a catalogue of all known species.</article-title><source>Annales Zoologici</source><volume>26</volume>: <fpage>15</fpage>-<lpage>191</lpage>.</mixed-citation></ref><ref id="B124"><mixed-citation xmlns:xlink="http://www.w3.org/1999/xlink" xlink:type="simple"><person-group><name name-style="western"><surname>Sparacio</surname><given-names>I</given-names></name></person-group> (<year>1997</year>) <article-title>Coleotteri di Sicilia Parte II. Mediterraneo, Guide Naturalistiche</article-title>, <volume>4</volume>. <publisher-name>L’Epos Ed.</publisher-name>, <publisher-loc>Palermo</publisher-loc>, <lpage>208</lpage> pp.</mixed-citation></ref><ref id="B10"><mixed-citation xmlns:xlink="http://www.w3.org/1999/xlink" xlink:type="simple"><person-group><name name-style="western"><surname>Audisio</surname><given-names>P</given-names></name><name name-style="western"><surname>Liberti</surname><given-names>G</given-names></name><name name-style="western"><surname>Nardi</surname><given-names>G</given-names></name><name name-style="western"><surname>Poggi</surname><given-names>R</given-names></name></person-group> (<year>1995</year>) <article-title>Coleoptera Polyphaga VIII (Cantharoidea, Dermestoidea).</article-title> In: <person-group><name name-style="western"><surname>Minelli</surname><given-names>A</given-names></name><name name-style="western"><surname>Ruffo</surname><given-names>S</given-names></name><name name-style="western"><surname>La Posta</surname><given-names>S</given-names></name></person-group> (<role>Eds</role>) <issue-title>Checklist delle specie della fauna Italiana, 53.</issue-title><source>Edizioni Calderini, Bologna</source>:  <fpage>1</fpage>-<lpage>17</lpage>.</mixed-citation></ref><ref id="B39"><mixed-citation xmlns:xlink="http://www.w3.org/1999/xlink" xlink:type="simple"><person-group><name name-style="western"><surname>Háva</surname><given-names>J</given-names></name></person-group> (<year>2003</year>) <article-title>World Catalogue of the Dermestidae (Coleoptera).</article-title><source>Studie a zprávy oblastního muzea Praha – východ v Brandýse nad Labem a Staré Boleslavi, Supplementum</source><volume>1</volume>: <fpage>1</fpage>-<lpage>196</lpage>.</mixed-citation></ref><ref id="B41"><mixed-citation xmlns:xlink="http://www.w3.org/1999/xlink" xlink:type="simple"><person-group><name name-style="western"><surname>Háva</surname><given-names>J</given-names></name></person-group> (<year>2007</year>) <article-title>Dermestidae (Thorictinae excepted).</article-title> In: <person-group><name name-style="western"><surname>Löbl</surname><given-names>I</given-names></name><name name-style="western"><surname>Smetana</surname><given-names>A</given-names></name></person-group> (<role>Eds</role>) <issue-title>Catalogue of Palaearctic Coleoptera. Volume 4. Elateroidea – Derodontoidea – Bostrichoidea – Lymexyloidea – Cleroidea – Cucujoidea.</issue-title><publisher-name>Apollo Books</publisher-name>, <publisher-loc>Stenstrup</publisher-loc>, <volume>57</volume>, <fpage>299</fpage>–<lpage>302</lpage>, <fpage>306</fpage>-<lpage>320</lpage>.</mixed-citation></ref><ref id="B135"><mixed-citation xmlns:xlink="http://www.w3.org/1999/xlink" xlink:type="simple"><person-group><name name-style="western"><surname>Zhantiev</surname><given-names>RD</given-names></name></person-group> (<year>2011a</year>) <chapter-title>Fauna Europaea: Dermestidae.</chapter-title> In: <person-group><name name-style="western"><surname>Audisio</surname><given-names>P</given-names></name></person-group> (<role>Ed</role>) <article-title>Fauna Europaea: Coleoptera 2</article-title>. <source>Fauna Europaea Version 2.4.</source><ext-link ext-link-type="uri" xlink:href="http://www.faunaeur.org" xlink:type="simple">http://www.faunaeur.org</ext-link><comment>[accessed 29 March 2012 as version 2.4 of 27 January 2011]</comment></mixed-citation></ref><ref id="B99"><mixed-citation xmlns:xlink="http://www.w3.org/1999/xlink" xlink:type="simple"><person-group><name name-style="western"><surname>Osella</surname><given-names>G</given-names></name></person-group> (<year>1988</year>) <article-title>Gli Invertebrati.</article-title> In: <issue-title>AA.VV., Collana Verde</issue-title>, <volume>76</volume>. <source>La riserva naturale valle dell’Orfento</source>. <publisher-name>Ministero dell’Agricoltura e delle Foreste, Corpo Forestale dello Stato</publisher-name>, <publisher-loc>Roma</publisher-loc>, <fpage>62</fpage>–<lpage>68</lpage>.</mixed-citation></ref><ref id="B110"><mixed-citation xmlns:xlink="http://www.w3.org/1999/xlink" xlink:type="simple"><person-group><name name-style="western"><surname>Reitter</surname><given-names>E</given-names></name></person-group> (<year>1881</year>) <article-title>Bestimmungs-Tabellen der europäischen Coleopteren. III. Enthaltend die Familien: Scaphidiidae, Lathridiidae und Dermestidae.</article-title><source>Verhandlungen der Kaiserlich-Königlichen Zoologisch-Botanischen Gesellschaft in Wien</source><volume>30</volume>: <fpage>41</fpage>-<lpage>94</lpage>.</mixed-citation></ref><ref id="B64"><mixed-citation xmlns:xlink="http://www.w3.org/1999/xlink" xlink:type="simple"><person-group><name name-style="western"><surname>ICZN</surname><given-names>(International Commission on Zoological Nomenclature)</given-names></name></person-group> (<year>1999</year>) <article-title>International Code of Zoological Nomenclature. Fourth edition adopted by the International Union of Biological Sciences.</article-title><source>The International Trust for Zoological Nomenclature</source>, <publisher-loc>London</publisher-loc>, <comment>I–XXIX +</comment><lpage>306</lpage> pp.</mixed-citation></ref></ref-list></tp:taxon-treatment>
