# Supplementary material for: Italian Dermestidae: notes on some species and an updated checklist (Coleoptera)
Source: Zookeys. 2013 Dec 6;(360):45–81. doi: 10.3897/zookeys.360.6023 (PMC3867112; doi:10.3897/zookeys.360.6023)
Supplement: XML Treatment for Attagenus (Attagenus) lobatus [file zookeys.360.6023-treatment11.xml]

<!DOCTYPE tp:taxon-treatment
  PUBLIC "-//TaxonX//DTD Taxonomic Treatment Publishing DTD v0 20100105//EN" "tax-treatment-NSO.dtd">
<tp:taxon-treatment xmlns:tp="http://www.plazi.org/taxpub"><tp:treatment-meta><mixed-citation publication-type="journal"><person-group><name><surname>Nardi</surname><given-names>Gianluca</given-names></name><name><surname>Háva</surname><given-names>Jiří</given-names></name></person-group><article-title>Italian Dermestidae: notes on some species and an updated checklist (Coleoptera)</article-title><source>Zookeys</source><day>6</day><month>12</month><year>2013</year><volume>2013</volume><issue>360</issue><fpage>45</fpage><lpage>81</lpage><pub-id pub-id-type="doi">10.3897/zookeys.360.6023</pub-id></mixed-citation></tp:treatment-meta><tp:nomenclature><tp:taxon-name>
                        <tp:taxon-name-part taxon-name-part-type="genus">Attagenus</tp:taxon-name-part>
                        (<tp:taxon-name-part taxon-name-part-type="subgenus">Attagenus</tp:taxon-name-part>)
                        <tp:taxon-name-part taxon-name-part-type="species">lobatus</tp:taxon-name-part>
                        <object-id xmlns:xlink="http://www.w3.org/1999/xlink" xlink:type="simple">http://species-id.net/wiki/Attagenus_lobatus</object-id>
                    </tp:taxon-name><tp:taxon-authority>Rosenhauer, 1856</tp:taxon-authority><tp:nomenclature-citation-list><tp:nomenclature-citation><tp:taxon-name>Attagenus (Attagenus) lobatus</tp:taxon-name><comment> Rosenhauer, 1856: <xref ref-type="bibr" rid="B55">Háva and Nardi 2011</xref>: 420.</comment></tp:nomenclature-citation></tp:nomenclature-citation-list></tp:nomenclature><tp:treatment-sec sec-type="Material examined"><title>Material examined.</title><p>Tuscany: Firenze [= Florence], 28.IX.1988, L. Chelazzi leg., 1 ♂ (MZUF).</p></tp:treatment-sec><tp:treatment-sec sec-type="Chorotype"><title>Chorotype.</title><p>Centralasiatic-Mediterranean; this species was introduced to the USA (cf. <xref ref-type="bibr" rid="B55">Háva and Nardi 2011</xref>; <xref ref-type="bibr" rid="B45">Háva et al. 2013</xref>).</p></tp:treatment-sec><tp:treatment-sec sec-type="Italian distribution"><title>Italian distribution.</title><p>Latium, Campania, Apulia, Calabria, Sicily and Sardinia (cf. <xref ref-type="bibr" rid="B55">Háva and Nardi 2011</xref>).</p></tp:treatment-sec><tp:treatment-sec sec-type="Remarks"><title>Remarks.</title><p>First record for Tuscany. The new locality is the northernmost in Italy (cf. <xref ref-type="bibr" rid="B55">Háva and Nardi 2011</xref>).</p></tp:treatment-sec><ref-list><ref id="B55"><mixed-citation xmlns:xlink="http://www.w3.org/1999/xlink" xlink:type="simple"><person-group><name name-style="western"><surname>Háva</surname><given-names>J</given-names></name><name name-style="western"><surname>Nardi</surname><given-names>G</given-names></name></person-group> (<year>2011</year>) <article-title>First contribution to the knowledge of the Dermestidae of Sardinia (Coleoptera).</article-title> In: <person-group><name name-style="western"><surname>Nardi</surname><given-names>G</given-names></name><name name-style="western"><surname>Whitmore</surname><given-names>D</given-names></name><name name-style="western"><surname>Bardiani</surname><given-names>M</given-names></name><name name-style="western"><surname>Birtele</surname><given-names>D</given-names></name><name name-style="western"><surname>Mason</surname><given-names>F</given-names></name><name name-style="western"><surname>Spada</surname><given-names>L</given-names></name><name name-style="western"><surname>Cerretti</surname><given-names>P</given-names></name></person-group> (<role>Eds</role>) <issue-title>Biodiversity of Marganai and Montimannu (Sardinia). Research in the framework of the ICP Forests network.</issue-title><source>Conservazione Habitat Invertebrati</source><volume>5</volume>. <publisher-name>Cierre Edizioni</publisher-name>, <publisher-loc>Sommacampagna, Verona</publisher-loc>, <fpage>407</fpage>-<lpage>446</lpage>.</mixed-citation></ref><ref id="B45"><mixed-citation xmlns:xlink="http://www.w3.org/1999/xlink" xlink:type="simple"><person-group><name name-style="western"><surname>Háva</surname><given-names>J</given-names></name></person-group> (<year>2013</year>) <article-title>A new synonymy in the myrmecophilous beetle genus <italic>Thorictus</italic> Germar, 1834 (Coleoptera: Dermestidae: Thorictinae).</article-title><source>Heteropterus, Revista de Entomología</source><volume>13</volume>(<issue>1</issue>): <fpage>27</fpage>-<lpage>29</lpage>.</mixed-citation></ref></ref-list></tp:taxon-treatment>
