# Supplementary material for: Italian Dermestidae: notes on some species and an updated checklist (Coleoptera)
Source: Zookeys. 2013 Dec 6;(360):45–81. doi: 10.3897/zookeys.360.6023 (PMC3867112; doi:10.3897/zookeys.360.6023)
Supplement: XML Treatment for Attagenus (Attagenus) pilosissimus [file zookeys.360.6023-treatment12.xml]

<!DOCTYPE tp:taxon-treatment
  PUBLIC "-//TaxonX//DTD Taxonomic Treatment Publishing DTD v0 20100105//EN" "tax-treatment-NSO.dtd">
<tp:taxon-treatment xmlns:tp="http://www.plazi.org/taxpub"><tp:treatment-meta><mixed-citation publication-type="journal"><person-group><name><surname>Nardi</surname><given-names>Gianluca</given-names></name><name><surname>Háva</surname><given-names>Jiří</given-names></name></person-group><article-title>Italian Dermestidae: notes on some species and an updated checklist (Coleoptera)</article-title><source>Zookeys</source><day>6</day><month>12</month><year>2013</year><volume>2013</volume><issue>360</issue><fpage>45</fpage><lpage>81</lpage><pub-id pub-id-type="doi">10.3897/zookeys.360.6023</pub-id></mixed-citation></tp:treatment-meta><tp:nomenclature><tp:taxon-name>
                        <tp:taxon-name-part taxon-name-part-type="genus">Attagenus</tp:taxon-name-part>
                        (<tp:taxon-name-part taxon-name-part-type="subgenus">Attagenus</tp:taxon-name-part>)
                        <tp:taxon-name-part taxon-name-part-type="species">pilosissimus</tp:taxon-name-part>
                    </tp:taxon-name><tp:taxon-authority>Roubal, 1932</tp:taxon-authority><tp:taxon-status xmlns:xlink="http://www.w3.org/1999/xlink" xlink:type="simple">stat. prom.</tp:taxon-status><tp:nomenclature-citation-list><tp:nomenclature-citation><tp:taxon-name>Attagenus pellio</tp:taxon-name><comment> L. var. <italic>pilosissimus</italic> Roubal, 1932: 66.</comment></tp:nomenclature-citation><tp:nomenclature-citation><tp:taxon-name>Attagenus pellio</tp:taxon-name><comment> Lin. v. <italic>pilosissimus</italic> Roubal: <xref ref-type="bibr" rid="B105">Porta 1934</xref>: 171.</comment></tp:nomenclature-citation><tp:nomenclature-citation><tp:taxon-name>Attagenus pellio</tp:taxon-name><comment> (Linnaeus, 1758) var. <italic>pilosissimus</italic> Roubal, 1932: <xref ref-type="bibr" rid="B87">Mroczkowski 1968</xref>: 89.</comment></tp:nomenclature-citation><tp:nomenclature-citation><tp:taxon-name>Attagenus pellio</tp:taxon-name><comment> var. <italic>pilosissimus</italic> Roub.: <xref ref-type="bibr" rid="B3">Angelini 1986</xref>: 74.</comment></tp:nomenclature-citation><tp:nomenclature-citation><tp:taxon-name>Attagenus pellio</tp:taxon-name><comment> var. <italic>pilosissimus</italic> Roubal: <xref ref-type="bibr" rid="B5">Angelini 1991</xref>: 206.</comment></tp:nomenclature-citation><tp:nomenclature-citation><tp:taxon-name>Attagenus (Attagenus) pellio</tp:taxon-name><comment> (Linné, 1758) = <italic><tp:taxon-name>Attagenus pilosissimus</tp:taxon-name></italic> Roubal, 1932: <xref ref-type="bibr" rid="B10">Audisio et al. 1995</xref>: 13.</comment></tp:nomenclature-citation><tp:nomenclature-citation><tp:taxon-name>Attagenus (Attagenus) pellio</tp:taxon-name><comment> (Linnaeus, 1758) = <italic><tp:taxon-name>Attagenus pellio</tp:taxon-name></italic> var. <italic>pilosissimus</italic> Roubal, 1932: <xref ref-type="bibr" rid="B39">Háva 2003</xref>: 66.</comment></tp:nomenclature-citation><tp:nomenclature-citation><tp:taxon-name>Attagenus (Attagenus) pellio</tp:taxon-name><comment> (Linnaeus, 1758) = <italic><tp:taxon-name>Attagenus pilosissimus</tp:taxon-name></italic> Roubal, 1932: <xref ref-type="bibr" rid="B41">Háva 2007</xref>: 57.</comment></tp:nomenclature-citation><tp:nomenclature-citation><tp:taxon-name>Attagenus (Attagenus) pellio</tp:taxon-name><comment> (Linnaeus, 1758) = <italic><tp:taxon-name>Attagenus pellio</tp:taxon-name></italic> var. <italic>pilosissimus</italic> Roubal, 1932: <xref ref-type="bibr" rid="B54">Háva and Nardi 2007</xref>: 122.</comment></tp:nomenclature-citation></tp:nomenclature-citation-list></tp:nomenclature><tp:treatment-sec sec-type="Material examined"><title>Material examined.</title><p>Apulia: Bari prov., Gioia del Colle, 22.IV.1993, De Marzo leg., 1 ♂ (JHAC); Foggia prov., [GNP,] Foresta Umbra, Monte Sant’Angelo, caserme forestali [= barracks of the Italian National Forestry Service], 792 m, 33T 582306 4630267, 27.IV.2010, PC, death on windowsill, Prog. Foresta Umbra, 1 ♀ (JHAC). Lombardy: Bergamo prov., Oltre il Colle, 7.VII.2005, FA, 1 ♂ (JHAC).</p></tp:treatment-sec><tp:treatment-sec sec-type="Chorotype"><title>Chorotype.</title><p>Alpino-Apenninic endemic (cf. <xref ref-type="bibr" rid="B54">Háva and Nardi 2007</xref>).</p></tp:treatment-sec><tp:treatment-sec sec-type="Italian distribution"><title>Italian distribution.</title><p>Apulia and Calabria (<xref ref-type="bibr" rid="B117">Roubal 1932</xref>, <xref ref-type="bibr" rid="B105">Porta 1934</xref>, <xref ref-type="bibr" rid="B3">Angelini 1986</xref>, <xref ref-type="bibr" rid="B5">1991</xref>, <xref ref-type="bibr" rid="B54">Háva and Nardi 2007</xref>).</p></tp:treatment-sec><tp:treatment-sec sec-type="Remarks"><title>Remarks.</title><p><italic><tp:taxon-name>Attagenus pellio</tp:taxon-name></italic> var. <italic>pilosissimus</italic> from Apulia was listed as a synonym of <italic><tp:taxon-name>Attagenus (Attagenus) pellio</tp:taxon-name></italic> by <xref ref-type="bibr" rid="B10">Audisio et al. (1995)</xref>, because <xref ref-type="bibr" rid="B87">Mroczkowski (1968)</xref> listed <italic>pilosissimus</italic> as a “variety”. This means that this name was implicitly considered as a junior synonym as Mroczkowski also treated subspecific taxa in his paper. This opinion was confirmed by <xref ref-type="bibr" rid="B54">Háva and Nardi (2007</xref>: 122) through a study of the holotype, a female specimen which is very worn. A photo of this holotype is published at <ext-link xmlns:xlink="http://www.w3.org/1999/xlink" ext-link-type="uri" xlink:href="http://www.dermestidae.com/Attagenuspelliopilosissimus.html" xlink:type="simple">http://www.dermestidae.com/Attagenuspelliopilosissimus.html</ext-link>. Nevertheless, based on the study of the above new material, this variety is resurrected as a valid species (stat. prom.). <italic><tp:taxon-name>Attagenus (Attagenus) pilosissimus</tp:taxon-name></italic> and <italic><tp:taxon-name>Attagenus (Attagenus) pellio</tp:taxon-name></italic> show differences in the shape of the antennal club (<xref ref-type="fig" rid="F1">Figs 1–2</xref>) and in the male genitalia (<xref ref-type="fig" rid="F1">Figs 4–5</xref>): the median lobe of the aedeagus of the former species (<xref ref-type="fig" rid="F1">Fig. 5</xref>) is longer and narrower, and parameres are parallel for most of their length. Moreover, <italic><tp:taxon-name>Attagenus (Attagenus) pilosissimus</tp:taxon-name></italic> also differs by the pubescence of the abdomen (<xref ref-type="fig" rid="F1">Fig. 4</xref>) and pronotum (<xref ref-type="fig" rid="F1">Fig. 3</xref>) and by the presence of only one small circular spot with whitish pubescence on each elytron (<xref ref-type="fig" rid="F1">Fig. 3</xref>). <italic><tp:taxon-name>Attagenus (Attagenus) pilosissimus</tp:taxon-name></italic> is known only from mainland Italy (Lombardy, Apulia and Calabria), where, in sympatry, <italic><tp:taxon-name>Attagenus (Attagenus) pellio</tp:taxon-name></italic> (Linnaeus, 1758) also occurs (cf. <xref ref-type="bibr" rid="B61">Holdhaus 1911</xref>, as <italic><tp:taxon-name>Attagenus pellio</tp:taxon-name></italic> L., <xref ref-type="bibr" rid="B54">Háva and Nardi 2007</xref>).</p><fig id="F1" position="float" orientation="portrait"><label>Figures 1–6.</label><caption><p><italic><tp:taxon-name>Attagenus (Attagenus)</tp:taxon-name></italic> spp., males <bold>1</bold> Antennal club of <italic><tp:taxon-name>Attagenus (Attagenus) pilosissimus</tp:taxon-name></italic> from Italy (Apulia, Bari prov., Gioa del Colle) <bold>2</bold> Antennal club of <italic><tp:taxon-name>Attagenus (Attagenus) pellio</tp:taxon-name></italic> from Czech Republic (Central Bohemia, Prague) <bold>3</bold> Habitus of <italic><tp:taxon-name>Attagenus (Attagenus) pilosissimus</tp:taxon-name></italic> from Italy (Apulia, Bari prov., Gioia del Colle) (length 4.5 mm) <bold>4</bold> Abdomen in ventral view of <italic><tp:taxon-name>Attagenus (Attagenus) pilosissimus</tp:taxon-name></italic> from Italy (Apulia, Bari prov., Gioa del Colle) <bold>5</bold> Aedeagus (setation omitted) of <italic><tp:taxon-name>Attagenus (Attagenus) pilosissimus</tp:taxon-name></italic> from Italy (Lombardy, Bergamo prov., Oltre il Colle) (length 0.5 mm) <bold>6</bold> Aedeagus (setation omitted) of <italic><tp:taxon-name>Attagenus (Attagenus) pellio</tp:taxon-name></italic> from Czech Republic (Central Bohemia, Prague) (length 0.5 mm) (photos and drawings by J. Háva).</p></caption><graphic xmlns:xlink="http://www.w3.org/1999/xlink" xlink:href="ZooKeys-360-045-g001.jpg" position="float" orientation="portrait" xlink:type="simple"/></fig></tp:treatment-sec><ref-list><ref id="B105"><mixed-citation xmlns:xlink="http://www.w3.org/1999/xlink" xlink:type="simple"><person-group><name name-style="western"><surname>Porta</surname><given-names>A</given-names></name></person-group> (<year>1934</year>) <article-title>Fauna Coleopterorum Italica. Supplementum.</article-title><source>Stabilimento Tipografico Piacentino</source>, <publisher-loc>Piacenza</publisher-loc>, <comment>I–VII +</comment><lpage>208</lpage> pp.</mixed-citation></ref><ref id="B87"><mixed-citation xmlns:xlink="http://www.w3.org/1999/xlink" xlink:type="simple"><person-group><name name-style="western"><surname>Mroczkowski</surname><given-names>M</given-names></name></person-group> (<year>1968</year>) <article-title>Distribution of the Dermestidae (Coleoptera) of the world with a catalogue of all known species.</article-title><source>Annales Zoologici</source><volume>26</volume>: <fpage>15</fpage>-<lpage>191</lpage>.</mixed-citation></ref><ref id="B3"><mixed-citation xmlns:xlink="http://www.w3.org/1999/xlink" xlink:type="simple"><person-group><name name-style="western"><surname>Angelini</surname><given-names>F</given-names></name></person-group> (<year>1986</year>) <article-title>Coleotterofauna del Massiccio del Pollino (Basilicata–Calabria) (Coleoptera).</article-title><source>Entomologica</source><volume>21</volume>: <fpage>37</fpage>-<lpage>125</lpage>.</mixed-citation></ref><ref id="B5"><mixed-citation xmlns:xlink="http://www.w3.org/1999/xlink" xlink:type="simple"><person-group><name name-style="western"><surname>Angelini</surname><given-names>F</given-names></name></person-group> (<year>1991</year>) <article-title>Coleotterofauna dell’Altipiano della Sila (Calabria, Italia) (Coleoptera).</article-title><source>Memorie della Società entomologica italiana</source><volume>70</volume>(<issue>1</issue>): <fpage>171</fpage>-<lpage>254</lpage>.</mixed-citation></ref><ref id="B10"><mixed-citation xmlns:xlink="http://www.w3.org/1999/xlink" xlink:type="simple"><person-group><name name-style="western"><surname>Audisio</surname><given-names>P</given-names></name><name name-style="western"><surname>Liberti</surname><given-names>G</given-names></name><name name-style="western"><surname>Nardi</surname><given-names>G</given-names></name><name name-style="western"><surname>Poggi</surname><given-names>R</given-names></name></person-group> (<year>1995</year>) <article-title>Coleoptera Polyphaga VIII (Cantharoidea, Dermestoidea).</article-title> In: <person-group><name name-style="western"><surname>Minelli</surname><given-names>A</given-names></name><name name-style="western"><surname>Ruffo</surname><given-names>S</given-names></name><name name-style="western"><surname>La Posta</surname><given-names>S</given-names></name></person-group> (<role>Eds</role>) <issue-title>Checklist delle specie della fauna Italiana, 53.</issue-title><source>Edizioni Calderini, Bologna</source>:  <fpage>1</fpage>-<lpage>17</lpage>.</mixed-citation></ref><ref id="B39"><mixed-citation xmlns:xlink="http://www.w3.org/1999/xlink" xlink:type="simple"><person-group><name name-style="western"><surname>Háva</surname><given-names>J</given-names></name></person-group> (<year>2003</year>) <article-title>World Catalogue of the Dermestidae (Coleoptera).</article-title><source>Studie a zprávy oblastního muzea Praha – východ v Brandýse nad Labem a Staré Boleslavi, Supplementum</source><volume>1</volume>: <fpage>1</fpage>-<lpage>196</lpage>.</mixed-citation></ref><ref id="B41"><mixed-citation xmlns:xlink="http://www.w3.org/1999/xlink" xlink:type="simple"><person-group><name name-style="western"><surname>Háva</surname><given-names>J</given-names></name></person-group> (<year>2007</year>) <article-title>Dermestidae (Thorictinae excepted).</article-title> In: <person-group><name name-style="western"><surname>Löbl</surname><given-names>I</given-names></name><name name-style="western"><surname>Smetana</surname><given-names>A</given-names></name></person-group> (<role>Eds</role>) <issue-title>Catalogue of Palaearctic Coleoptera. Volume 4. Elateroidea – Derodontoidea – Bostrichoidea – Lymexyloidea – Cleroidea – Cucujoidea.</issue-title><publisher-name>Apollo Books</publisher-name>, <publisher-loc>Stenstrup</publisher-loc>, <volume>57</volume>, <fpage>299</fpage>–<lpage>302</lpage>, <fpage>306</fpage>-<lpage>320</lpage>.</mixed-citation></ref><ref id="B54"><mixed-citation xmlns:xlink="http://www.w3.org/1999/xlink" xlink:type="simple"><person-group><name name-style="western"><surname>Háva</surname><given-names>J</given-names></name><name name-style="western"><surname>Nardi</surname><given-names>G</given-names></name></person-group> (<year>2007</year>) <article-title>Notes on some <italic>Attagenus</italic> from Italy (Insecta, Coleoptera: Dermestidae).</article-title><source>Aldrovandia</source><volume>3</volume>: <fpage>121</fpage>-<lpage>124</lpage>.</mixed-citation></ref><ref id="B117"><mixed-citation xmlns:xlink="http://www.w3.org/1999/xlink" xlink:type="simple"><person-group><name name-style="western"><surname>Roubal</surname><given-names>J</given-names></name></person-group> (<year>1932</year>) <article-title>Addition à la liste des Coléoptères de Monte Gargano.</article-title><source>Bolletino della Societa entomologica italiana</source><volume>64</volume>(<issue>4</issue>): <lpage>66</lpage>.</mixed-citation></ref><ref id="B61"><mixed-citation xmlns:xlink="http://www.w3.org/1999/xlink" xlink:type="simple"><person-group><name name-style="western"><surname>Holdhaus</surname><given-names>K</given-names></name></person-group> (<year>1911</year>) <article-title>Über die Coleopteren- und Mollunskenfauna des Monte Gargano (Unter besonderer berücksichtigung der Adriatisfrage).</article-title><source>Denkschriften der Mathematisch-Naturwissensschaftlichen Klasse der Kaiserlichen Akademie der Wissenschaften</source><volume>87</volume>: <fpage>431</fpage>-<lpage>465</lpage>.</mixed-citation></ref></ref-list></tp:taxon-treatment>
