# Supplementary material for: Italian Dermestidae: notes on some species and an updated checklist (Coleoptera)
Source: Zookeys. 2013 Dec 6;(360):45–81. doi: 10.3897/zookeys.360.6023 (PMC3867112; doi:10.3897/zookeys.360.6023)
Supplement: XML Treatment for Attagenus (Attagenus) simonis [file zookeys.360.6023-treatment14.xml]

<!DOCTYPE tp:taxon-treatment
  PUBLIC "-//TaxonX//DTD Taxonomic Treatment Publishing DTD v0 20100105//EN" "tax-treatment-NSO.dtd">
<tp:taxon-treatment xmlns:tp="http://www.plazi.org/taxpub"><tp:treatment-meta><mixed-citation publication-type="journal"><person-group><name><surname>Nardi</surname><given-names>Gianluca</given-names></name><name><surname>Háva</surname><given-names>Jiří</given-names></name></person-group><article-title>Italian Dermestidae: notes on some species and an updated checklist (Coleoptera)</article-title><source>Zookeys</source><day>6</day><month>12</month><year>2013</year><volume>2013</volume><issue>360</issue><fpage>45</fpage><lpage>81</lpage><pub-id pub-id-type="doi">10.3897/zookeys.360.6023</pub-id></mixed-citation></tp:treatment-meta><tp:nomenclature><tp:taxon-name>
                        <tp:taxon-name-part taxon-name-part-type="genus">Attagenus</tp:taxon-name-part>
                        (<tp:taxon-name-part taxon-name-part-type="subgenus">Attagenus</tp:taxon-name-part>)
                        <tp:taxon-name-part taxon-name-part-type="species">simonis</tp:taxon-name-part>
                        <object-id xmlns:xlink="http://www.w3.org/1999/xlink" xlink:type="simple">http://species-id.net/wiki/Attagenus_simonis</object-id>
                    </tp:taxon-name><tp:taxon-authority>Reitter, 1881</tp:taxon-authority><tp:nomenclature-citation-list><tp:nomenclature-citation><tp:taxon-name>Attagenus tigrinus</tp:taxon-name><comment> F. [= (Fabricius, 1792)] v. <italic>Simoni</italic> [sic!] Reit.: <xref ref-type="bibr" rid="B16">Bertolini 1904</xref>: 58.</comment></tp:nomenclature-citation><tp:nomenclature-citation><tp:taxon-name>Attagenus bifasciatus</tp:taxon-name><comment> Oliv. [= (Olivier, 1790)] v. <italic>Simoni</italic> [sic!] Reitt.: <xref ref-type="bibr" rid="B79">Luigioni 1923b</xref>: 4.</comment></tp:nomenclature-citation><tp:nomenclature-citation><tp:taxon-name>Attagenus (Lanorus) bifasciatus</tp:taxon-name><comment> Oliv. a <italic>Simoni</italic> [sic!] Reitt.: <xref ref-type="bibr" rid="B80">Luigioni 1929</xref>: 538; <xref ref-type="bibr" rid="B104">Porta 1929</xref>: 302.</comment></tp:nomenclature-citation><tp:nomenclature-citation><tp:taxon-name>Attagenus bifasciatus</tp:taxon-name><comment> (Olivier, 1790) var. <italic>simoni</italic> [sic!] Reitter, 1881: <xref ref-type="bibr" rid="B122">Sapuppo 2002</xref>: 187–188.</comment></tp:nomenclature-citation><tp:nomenclature-citation><tp:taxon-name>Attagenus (Attagenus) simonis</tp:taxon-name><comment> Reitter, 1881: <xref ref-type="bibr" rid="B54">Háva and Nardi 2007</xref>: 418–419.</comment></tp:nomenclature-citation></tp:nomenclature-citation-list></tp:nomenclature><tp:treatment-sec sec-type="Material examined"><title>Material examined.</title><p>None.</p></tp:treatment-sec><tp:treatment-sec sec-type="Chorotype"><title>Chorotype.</title><p>E-Mediterranean: Egypt, Israel, Jordan and Syria (<xref ref-type="bibr" rid="B41">Háva 2007</xref>).</p></tp:treatment-sec><tp:treatment-sec sec-type="Italian distribution"><title>Italian distribution.</title><p>Latium (<xref ref-type="bibr" rid="B80">Luigioni 1929</xref>), Campania (<xref ref-type="bibr" rid="B16">Bertolini 1904</xref>, <xref ref-type="bibr" rid="B80">Luigioni 1929</xref>, <xref ref-type="bibr" rid="B104">Porta 1929</xref>), Capri Island (<xref ref-type="bibr" rid="B79">Luigioni 1923b</xref>, 1929, <xref ref-type="bibr" rid="B104">Porta 1929</xref>) and Sicily (<xref ref-type="bibr" rid="B80">Luigioni 1929</xref>, <xref ref-type="bibr" rid="B122">Sapuppo 2002</xref>).</p></tp:treatment-sec><tp:treatment-sec sec-type="Remarks"><title>Remarks.</title><p>This species was recently excluded from the Italian fauna (<xref ref-type="bibr" rid="B54">Háva and Nardi 2007</xref>, <xref ref-type="bibr" rid="B55">2011</xref>); also according to <xref ref-type="bibr" rid="B87">Mroczkowski (1968</xref>: 81, as <italic><tp:taxon-name>Attagenus bifasciatus</tp:taxon-name></italic> var. <italic>simonis</italic>), it occurs only in some East-Mediterranean countries. Nevertheless, an escatomediterranean distributional pattern (<xref ref-type="bibr" rid="B137">Zilli 2000</xref>) could explain the occurrence of this species in Italy.</p><p><xref ref-type="bibr" rid="B37">Gulli (1961</xref>: 4, as <italic><tp:taxon-name>Attagenus bifasciatus</tp:taxon-name></italic> Oliv. var. <italic>Rossii</italic> Ganglb. [= Ganglbauer, 1904] and <italic><tp:taxon-name>Attagenus bifasciatus</tp:taxon-name></italic> var. <italic>Simoni</italic> [sic!]) recorded Sicilian specimens of <italic><tp:taxon-name>Attagenus (Attagenus) rossii</tp:taxon-name></italic> (identified by A. Porta) with a colour similar to <italic><tp:taxon-name>Attagenus (Attagenus) simonis</tp:taxon-name></italic>; these specimens are also listed by <xref ref-type="bibr" rid="B122">Sapuppo (2002)</xref>, but unfortunately their re-examination has so far been impossible.</p></tp:treatment-sec><ref-list><ref id="B16"><mixed-citation xmlns:xlink="http://www.w3.org/1999/xlink" xlink:type="simple"><person-group><name name-style="western"><surname>Bertolini</surname><given-names>S</given-names></name></person-group> (<year>1904</year>) <article-title>Catalogo dei Coleotteri d’Italia.</article-title> Ed. <source>Rivista italiana di Scienze naturali</source>, <publisher-loc>Siena</publisher-loc> (1899–1904), <lpage>144</lpage> pp.</mixed-citation></ref><ref id="B79"><mixed-citation xmlns:xlink="http://www.w3.org/1999/xlink" xlink:type="simple"><person-group><name name-style="western"><surname>Luigioni</surname><given-names>P</given-names></name></person-group> (<year>1923b</year>) <article-title>Contributo allo studio della fauna entomologica italiana. Coleotteri dell’isola di Capri. Annuario del Museo Zoologico della R.</article-title><source>Università di Napoli (nuova serie)</source><volume>5</volume>(<issue>6</issue>): <fpage>1</fpage>-<lpage>8</lpage>.</mixed-citation></ref><ref id="B80"><mixed-citation xmlns:xlink="http://www.w3.org/1999/xlink" xlink:type="simple"><person-group><name name-style="western"><surname>Luigioni</surname><given-names>P</given-names></name></person-group> (<year>1929</year>) <article-title>I Coleotteri d’Italia. Catalogo sinonimico-topografico-bibliografico.</article-title><source>Memorie della Pontificia Accademia delle Scienze, I Nuovi Lincei</source> (<volume-series>2</volume-series>) <volume>13</volume>: [4 +] <fpage>1</fpage>–<lpage>1159</lpage> [+ 1].</mixed-citation></ref><ref id="B104"><mixed-citation xmlns:xlink="http://www.w3.org/1999/xlink" xlink:type="simple"><person-group><name name-style="western"><surname>Porta</surname><given-names>A</given-names></name></person-group> (<year>1929</year>) <article-title>Fauna Coleopterorum Italica. III. Diversicornia.</article-title><source>Stabilimento Tipografico Piacentino</source>, <publisher-loc>Piacenza</publisher-loc>, <lpage>465</lpage> pp.</mixed-citation></ref><ref id="B122"><mixed-citation xmlns:xlink="http://www.w3.org/1999/xlink" xlink:type="simple"><person-group><name name-style="western"><surname>Sapuppo</surname><given-names>G</given-names></name></person-group> (<year>2002</year>) <article-title>Contributo alla conoscenza dei Coleotteri della zona etnea. Collezione Gulli – Sapuppo.</article-title><source>Atti e Memorie dell’Ente Fauna siciliana</source><volume>8</volume>: <fpage>35</fpage>-<lpage>280</lpage>.</mixed-citation></ref><ref id="B54"><mixed-citation xmlns:xlink="http://www.w3.org/1999/xlink" xlink:type="simple"><person-group><name name-style="western"><surname>Háva</surname><given-names>J</given-names></name><name name-style="western"><surname>Nardi</surname><given-names>G</given-names></name></person-group> (<year>2007</year>) <article-title>Notes on some <italic>Attagenus</italic> from Italy (Insecta, Coleoptera: Dermestidae).</article-title><source>Aldrovandia</source><volume>3</volume>: <fpage>121</fpage>-<lpage>124</lpage>.</mixed-citation></ref><ref id="B41"><mixed-citation xmlns:xlink="http://www.w3.org/1999/xlink" xlink:type="simple"><person-group><name name-style="western"><surname>Háva</surname><given-names>J</given-names></name></person-group> (<year>2007</year>) <article-title>Dermestidae (Thorictinae excepted).</article-title> In: <person-group><name name-style="western"><surname>Löbl</surname><given-names>I</given-names></name><name name-style="western"><surname>Smetana</surname><given-names>A</given-names></name></person-group> (<role>Eds</role>) <issue-title>Catalogue of Palaearctic Coleoptera. Volume 4. Elateroidea – Derodontoidea – Bostrichoidea – Lymexyloidea – Cleroidea – Cucujoidea.</issue-title><publisher-name>Apollo Books</publisher-name>, <publisher-loc>Stenstrup</publisher-loc>, <volume>57</volume>, <fpage>299</fpage>–<lpage>302</lpage>, <fpage>306</fpage>-<lpage>320</lpage>.</mixed-citation></ref><ref id="B55"><mixed-citation xmlns:xlink="http://www.w3.org/1999/xlink" xlink:type="simple"><person-group><name name-style="western"><surname>Háva</surname><given-names>J</given-names></name><name name-style="western"><surname>Nardi</surname><given-names>G</given-names></name></person-group> (<year>2011</year>) <article-title>First contribution to the knowledge of the Dermestidae of Sardinia (Coleoptera).</article-title> In: <person-group><name name-style="western"><surname>Nardi</surname><given-names>G</given-names></name><name name-style="western"><surname>Whitmore</surname><given-names>D</given-names></name><name name-style="western"><surname>Bardiani</surname><given-names>M</given-names></name><name name-style="western"><surname>Birtele</surname><given-names>D</given-names></name><name name-style="western"><surname>Mason</surname><given-names>F</given-names></name><name name-style="western"><surname>Spada</surname><given-names>L</given-names></name><name name-style="western"><surname>Cerretti</surname><given-names>P</given-names></name></person-group> (<role>Eds</role>) <issue-title>Biodiversity of Marganai and Montimannu (Sardinia). Research in the framework of the ICP Forests network.</issue-title><source>Conservazione Habitat Invertebrati</source><volume>5</volume>. <publisher-name>Cierre Edizioni</publisher-name>, <publisher-loc>Sommacampagna, Verona</publisher-loc>, <fpage>407</fpage>-<lpage>446</lpage>.</mixed-citation></ref><ref id="B87"><mixed-citation xmlns:xlink="http://www.w3.org/1999/xlink" xlink:type="simple"><person-group><name name-style="western"><surname>Mroczkowski</surname><given-names>M</given-names></name></person-group> (<year>1968</year>) <article-title>Distribution of the Dermestidae (Coleoptera) of the world with a catalogue of all known species.</article-title><source>Annales Zoologici</source><volume>26</volume>: <fpage>15</fpage>-<lpage>191</lpage>.</mixed-citation></ref><ref id="B137"><mixed-citation xmlns:xlink="http://www.w3.org/1999/xlink" xlink:type="simple"><person-group><name name-style="western"><surname>Zilli</surname><given-names>A</given-names></name></person-group> (<year>2000</year>) <article-title>Lepidoptera species with a western and eastern distribution in the Mediterranean: reasons for a disjunction.</article-title><source>Biogeographia, Lavori della Società italiana di Biogeografia (n.s.)</source><volume>20</volume>(<issue>1999</issue>): <fpage>223</fpage>-<lpage>228</lpage>.</mixed-citation></ref><ref id="B37"><mixed-citation xmlns:xlink="http://www.w3.org/1999/xlink" xlink:type="simple"><person-group><name name-style="western"><surname>Gulli</surname><given-names>G</given-names></name></person-group> (<year>1961</year>) <article-title>Contributo alla conoscenza dei Coleotteri etnei.</article-title><source>Bollettino dell’Associazione Romana di Entomologia</source><volume>16</volume>(<issue>1</issue>): <fpage>1</fpage>-<lpage>6</lpage>.</mixed-citation></ref></ref-list></tp:taxon-treatment>
