# Supplementary material for: Italian Dermestidae: notes on some species and an updated checklist (Coleoptera)
Source: Zookeys. 2013 Dec 6;(360):45–81. doi: 10.3897/zookeys.360.6023 (PMC3867112; doi:10.3897/zookeys.360.6023)
Supplement: XML Treatment for Attagenus (Attagenus) tigrinus pulcher [file zookeys.360.6023-treatment15.xml]

<!DOCTYPE tp:taxon-treatment
  PUBLIC "-//TaxonX//DTD Taxonomic Treatment Publishing DTD v0 20100105//EN" "tax-treatment-NSO.dtd">
<tp:taxon-treatment xmlns:tp="http://www.plazi.org/taxpub"><tp:treatment-meta><mixed-citation publication-type="journal"><person-group><name><surname>Nardi</surname><given-names>Gianluca</given-names></name><name><surname>Háva</surname><given-names>Jiří</given-names></name></person-group><article-title>Italian Dermestidae: notes on some species and an updated checklist (Coleoptera)</article-title><source>Zookeys</source><day>6</day><month>12</month><year>2013</year><volume>2013</volume><issue>360</issue><fpage>45</fpage><lpage>81</lpage><pub-id pub-id-type="doi">10.3897/zookeys.360.6023</pub-id></mixed-citation></tp:treatment-meta><tp:nomenclature><tp:taxon-name>
                        <tp:taxon-name-part taxon-name-part-type="genus">Attagenus</tp:taxon-name-part>
                        (<tp:taxon-name-part taxon-name-part-type="subgenus">Attagenus</tp:taxon-name-part>)
                        <tp:taxon-name-part taxon-name-part-type="species">tigrinus</tp:taxon-name-part>
                        <tp:taxon-name-part taxon-name-part-type="subspecies">pulcher</tp:taxon-name-part>
                        <object-id xmlns:xlink="http://www.w3.org/1999/xlink" xlink:type="simple">http://species-id.net/wiki/Attagenus_tigrinus_pulcher</object-id>
                    </tp:taxon-name><tp:taxon-authority>Faldermann, 1835</tp:taxon-authority><tp:nomenclature-citation-list><tp:nomenclature-citation><tp:taxon-name>Attagenus pulcher</tp:taxon-name><comment> Fald.: <xref ref-type="bibr" rid="B11">Bargagli 1872</xref>: 102, <xref ref-type="bibr" rid="B14">Bertolini 1874</xref>: 99.</comment></tp:nomenclature-citation><tp:nomenclature-citation><tp:taxon-name>Attagenus tigrinus</tp:taxon-name><comment> F. [= (Fabricius, 1792)] var. <italic>pulcher</italic> Falder.: <xref ref-type="bibr" rid="B16">Bertolini 1904</xref>: 58.</comment></tp:nomenclature-citation></tp:nomenclature-citation-list></tp:nomenclature><tp:treatment-sec sec-type="Material examined"><title>Material examined.</title><p>None.</p></tp:treatment-sec><tp:treatment-sec sec-type="Chorotype"><title>Chorotype.</title><p>Mediterranean (cf. <xref ref-type="bibr" rid="B55">Háva and Nardi 2011</xref>); <italic><tp:taxon-name>Attagenus (Attagenus) tigrinus pulcher</tp:taxon-name></italic> is a Caucasian endemic (<xref ref-type="bibr" rid="B134">Zhantiev 2009</xref>).</p></tp:treatment-sec><tp:treatment-sec sec-type="Italian distribution"><title>Italian distribution.</title><p>Sardinia (<xref ref-type="bibr" rid="B11">Bargagli 1872</xref>, <xref ref-type="bibr" rid="B14">Bertolini 1874</xref>, <xref ref-type="bibr" rid="B16">1904</xref>).</p></tp:treatment-sec><tp:treatment-sec sec-type="Remarks"><title>Remarks.</title><p>This subspecies is excluded here from the Italian fauna. <xref ref-type="bibr" rid="B134">Zhantiev (2009)</xref> recognized this taxon as a valid subspecies. This paper was overlooked by <xref ref-type="bibr" rid="B55">Háva and Nardi (2011)</xref>, so these authors, according to <xref ref-type="bibr" rid="B41">Háva (2007)</xref>, listed it as a synonym of <italic><tp:taxon-name>Attagenus (Attagenus) bifasciatus</tp:taxon-name></italic> (A.G. Olivier, 1790). Nevertheless, the status of this subspecies needs to be revised (Háva, unpublished data).</p></tp:treatment-sec><ref-list><ref id="B11"><mixed-citation xmlns:xlink="http://www.w3.org/1999/xlink" xlink:type="simple"><person-group><name name-style="western"><surname>Bargagli</surname><given-names>P</given-names></name></person-group> (<year>1872</year>) <article-title>Materiali per la fauna entomologica dell’isola di Sardegna. Coleotteri.</article-title><source>Bullettino della Società entomologica italiana</source><volume>4</volume>: <fpage>97</fpage>-<lpage>104</lpage>.</mixed-citation></ref><ref id="B14"><mixed-citation xmlns:xlink="http://www.w3.org/1999/xlink" xlink:type="simple"><person-group><name name-style="western"><surname>Bertolini</surname><given-names>S</given-names></name></person-group> (<year>1874</year>) <article-title>Catalogo sinonimico e topografico dei Coleotteri d’Italia.</article-title><source>Supplemento del Bullettino della Società entomologica italiana</source><volume>6</volume>(<issue>1</issue>): <fpage>93</fpage>-<lpage>108</lpage>.</mixed-citation></ref><ref id="B16"><mixed-citation xmlns:xlink="http://www.w3.org/1999/xlink" xlink:type="simple"><person-group><name name-style="western"><surname>Bertolini</surname><given-names>S</given-names></name></person-group> (<year>1904</year>) <article-title>Catalogo dei Coleotteri d’Italia.</article-title> Ed. <source>Rivista italiana di Scienze naturali</source>, <publisher-loc>Siena</publisher-loc> (1899–1904), <lpage>144</lpage> pp.</mixed-citation></ref><ref id="B55"><mixed-citation xmlns:xlink="http://www.w3.org/1999/xlink" xlink:type="simple"><person-group><name name-style="western"><surname>Háva</surname><given-names>J</given-names></name><name name-style="western"><surname>Nardi</surname><given-names>G</given-names></name></person-group> (<year>2011</year>) <article-title>First contribution to the knowledge of the Dermestidae of Sardinia (Coleoptera).</article-title> In: <person-group><name name-style="western"><surname>Nardi</surname><given-names>G</given-names></name><name name-style="western"><surname>Whitmore</surname><given-names>D</given-names></name><name name-style="western"><surname>Bardiani</surname><given-names>M</given-names></name><name name-style="western"><surname>Birtele</surname><given-names>D</given-names></name><name name-style="western"><surname>Mason</surname><given-names>F</given-names></name><name name-style="western"><surname>Spada</surname><given-names>L</given-names></name><name name-style="western"><surname>Cerretti</surname><given-names>P</given-names></name></person-group> (<role>Eds</role>) <issue-title>Biodiversity of Marganai and Montimannu (Sardinia). Research in the framework of the ICP Forests network.</issue-title><source>Conservazione Habitat Invertebrati</source><volume>5</volume>. <publisher-name>Cierre Edizioni</publisher-name>, <publisher-loc>Sommacampagna, Verona</publisher-loc>, <fpage>407</fpage>-<lpage>446</lpage>.</mixed-citation></ref><ref id="B134"><mixed-citation xmlns:xlink="http://www.w3.org/1999/xlink" xlink:type="simple"><person-group><name name-style="western"><surname>Zhantiev</surname><given-names>RD</given-names></name></person-group> (<year>2009</year>) <article-title>New and little-Known dermestid beetles (Coleoptera, Dermestidae) from the Caucasus.</article-title><source>Entomological Review</source><volume>89</volume>(<issue>7</issue>): <fpage>874</fpage>-<lpage>877</lpage>. doi: <ext-link ext-link-type="uri" xlink:href="http://dx.doi.org/10.1134/S0013873809070112" xlink:type="simple">10.1134/S0013873809070112</ext-link></mixed-citation></ref><ref id="B41"><mixed-citation xmlns:xlink="http://www.w3.org/1999/xlink" xlink:type="simple"><person-group><name name-style="western"><surname>Háva</surname><given-names>J</given-names></name></person-group> (<year>2007</year>) <article-title>Dermestidae (Thorictinae excepted).</article-title> In: <person-group><name name-style="western"><surname>Löbl</surname><given-names>I</given-names></name><name name-style="western"><surname>Smetana</surname><given-names>A</given-names></name></person-group> (<role>Eds</role>) <issue-title>Catalogue of Palaearctic Coleoptera. Volume 4. Elateroidea – Derodontoidea – Bostrichoidea – Lymexyloidea – Cleroidea – Cucujoidea.</issue-title><publisher-name>Apollo Books</publisher-name>, <publisher-loc>Stenstrup</publisher-loc>, <volume>57</volume>, <fpage>299</fpage>–<lpage>302</lpage>, <fpage>306</fpage>-<lpage>320</lpage>.</mixed-citation></ref></ref-list></tp:taxon-treatment>
