# Supplementary material for: Italian Dermestidae: notes on some species and an updated checklist (Coleoptera)
Source: Zookeys. 2013 Dec 6;(360):45–81. doi: 10.3897/zookeys.360.6023 (PMC3867112; doi:10.3897/zookeys.360.6023)
Supplement: XML Treatment for Anthrenus (Anthrenops) coloratus [file zookeys.360.6023-treatment16.xml]

<!DOCTYPE tp:taxon-treatment
  PUBLIC "-//TaxonX//DTD Taxonomic Treatment Publishing DTD v0 20100105//EN" "tax-treatment-NSO.dtd">
<tp:taxon-treatment xmlns:tp="http://www.plazi.org/taxpub"><tp:treatment-meta><mixed-citation publication-type="journal"><person-group><name><surname>Nardi</surname><given-names>Gianluca</given-names></name><name><surname>Háva</surname><given-names>Jiří</given-names></name></person-group><article-title>Italian Dermestidae: notes on some species and an updated checklist (Coleoptera)</article-title><source>Zookeys</source><day>6</day><month>12</month><year>2013</year><volume>2013</volume><issue>360</issue><fpage>45</fpage><lpage>81</lpage><pub-id pub-id-type="doi">10.3897/zookeys.360.6023</pub-id></mixed-citation></tp:treatment-meta><tp:nomenclature><tp:taxon-name>
                        <tp:taxon-name-part taxon-name-part-type="genus">Anthrenus</tp:taxon-name-part>
                        (<tp:taxon-name-part taxon-name-part-type="subgenus">Anthrenops</tp:taxon-name-part>)
                        <tp:taxon-name-part taxon-name-part-type="species">coloratus</tp:taxon-name-part>
                        <object-id xmlns:xlink="http://www.w3.org/1999/xlink" xlink:type="simple">http://species-id.net/wiki/Anthrenus_coloratus</object-id>
                    </tp:taxon-name><tp:taxon-authority>Reitter, 1881</tp:taxon-authority><tp:nomenclature-citation-list><tp:nomenclature-citation><tp:taxon-name>Anthrenus (Anthrenops) coloratus</tp:taxon-name><comment> Reitter, 1881: <xref ref-type="bibr" rid="B41">Háva 2007</xref>: 311.</comment></tp:nomenclature-citation><tp:nomenclature-citation><tp:taxon-name>Anthrenus (Florilinus) coloratus</tp:taxon-name><comment> Reitter, 1881: <xref ref-type="bibr" rid="B135">Zhantiev 2011a</xref>.</comment></tp:nomenclature-citation></tp:nomenclature-citation-list></tp:nomenclature><tp:treatment-sec sec-type="Material examined"><title>Material examined.</title><p>Apulia: [Foggia prov., GNP,] Gargano, V.1991, J. Háva leg., 12 ex (JHAC).</p></tp:treatment-sec><tp:treatment-sec sec-type="Chorotype"><title>Chorotype.</title><p>Turano-Europeo-Mediterranean with extension to Canary Islands, Tajikistan, “India” and Sudan; this species was introduced to and is widespread in the USA (<xref ref-type="bibr" rid="B13">Beal 1998</xref>, as <italic><tp:taxon-name>Anthrenus coloratus</tp:taxon-name></italic>, <xref ref-type="bibr" rid="B39">Háva 2003</xref>, <xref ref-type="bibr" rid="B41">2007</xref>).</p></tp:treatment-sec><tp:treatment-sec sec-type="Italian distribution"><title>Italian distribution.</title><p>Italy (<xref ref-type="bibr" rid="B41">Háva 2007</xref>). Italian mainland (<xref ref-type="bibr" rid="B135">Zhantiev 2011a</xref>).</p></tp:treatment-sec><tp:treatment-sec sec-type="Remarks"><title>Remarks.</title><p>The generic Italian record by <xref ref-type="bibr" rid="B41">Háva (2007)</xref> was based on the above specimens.</p></tp:treatment-sec><ref-list><ref id="B41"><mixed-citation xmlns:xlink="http://www.w3.org/1999/xlink" xlink:type="simple"><person-group><name name-style="western"><surname>Háva</surname><given-names>J</given-names></name></person-group> (<year>2007</year>) <article-title>Dermestidae (Thorictinae excepted).</article-title> In: <person-group><name name-style="western"><surname>Löbl</surname><given-names>I</given-names></name><name name-style="western"><surname>Smetana</surname><given-names>A</given-names></name></person-group> (<role>Eds</role>) <issue-title>Catalogue of Palaearctic Coleoptera. Volume 4. Elateroidea – Derodontoidea – Bostrichoidea – Lymexyloidea – Cleroidea – Cucujoidea.</issue-title><publisher-name>Apollo Books</publisher-name>, <publisher-loc>Stenstrup</publisher-loc>, <volume>57</volume>, <fpage>299</fpage>–<lpage>302</lpage>, <fpage>306</fpage>-<lpage>320</lpage>.</mixed-citation></ref><ref id="B135"><mixed-citation xmlns:xlink="http://www.w3.org/1999/xlink" xlink:type="simple"><person-group><name name-style="western"><surname>Zhantiev</surname><given-names>RD</given-names></name></person-group> (<year>2011a</year>) <chapter-title>Fauna Europaea: Dermestidae.</chapter-title> In: <person-group><name name-style="western"><surname>Audisio</surname><given-names>P</given-names></name></person-group> (<role>Ed</role>) <article-title>Fauna Europaea: Coleoptera 2</article-title>. <source>Fauna Europaea Version 2.4.</source><ext-link ext-link-type="uri" xlink:href="http://www.faunaeur.org" xlink:type="simple">http://www.faunaeur.org</ext-link><comment>[accessed 29 March 2012 as version 2.4 of 27 January 2011]</comment></mixed-citation></ref><ref id="B13"><mixed-citation xmlns:xlink="http://www.w3.org/1999/xlink" xlink:type="simple"><person-group><name name-style="western"><surname>Beal</surname><given-names>RS</given-names></name></person-group> (<year>1998</year>) <article-title>Taxonomy and Biology of Nearctic Species of <italic>Anthrenus</italic> (Coleoptera: Dermestidae).</article-title><source>Transactions of the American Entomological Society</source><volume>124</volume>: <fpage>271</fpage>-<lpage>332</lpage>.</mixed-citation></ref><ref id="B39"><mixed-citation xmlns:xlink="http://www.w3.org/1999/xlink" xlink:type="simple"><person-group><name name-style="western"><surname>Háva</surname><given-names>J</given-names></name></person-group> (<year>2003</year>) <article-title>World Catalogue of the Dermestidae (Coleoptera).</article-title><source>Studie a zprávy oblastního muzea Praha – východ v Brandýse nad Labem a Staré Boleslavi, Supplementum</source><volume>1</volume>: <fpage>1</fpage>-<lpage>196</lpage>.</mixed-citation></ref></ref-list></tp:taxon-treatment>
