# Supplementary material for: Italian Dermestidae: notes on some species and an updated checklist (Coleoptera)
Source: Zookeys. 2013 Dec 6;(360):45–81. doi: 10.3897/zookeys.360.6023 (PMC3867112; doi:10.3897/zookeys.360.6023)
Supplement: XML Treatment for Anthrenus (Anthrenus) angustefasciatus [file zookeys.360.6023-treatment17.xml]

<!DOCTYPE tp:taxon-treatment
  PUBLIC "-//TaxonX//DTD Taxonomic Treatment Publishing DTD v0 20100105//EN" "tax-treatment-NSO.dtd">
<tp:taxon-treatment xmlns:tp="http://www.plazi.org/taxpub"><tp:treatment-meta><mixed-citation publication-type="journal"><person-group><name><surname>Nardi</surname><given-names>Gianluca</given-names></name><name><surname>Háva</surname><given-names>Jiří</given-names></name></person-group><article-title>Italian Dermestidae: notes on some species and an updated checklist (Coleoptera)</article-title><source>Zookeys</source><day>6</day><month>12</month><year>2013</year><volume>2013</volume><issue>360</issue><fpage>45</fpage><lpage>81</lpage><pub-id pub-id-type="doi">10.3897/zookeys.360.6023</pub-id></mixed-citation></tp:treatment-meta><tp:nomenclature><tp:taxon-name>
                        <tp:taxon-name-part taxon-name-part-type="genus">Anthrenus</tp:taxon-name-part>
                        (<tp:taxon-name-part taxon-name-part-type="subgenus">Anthrenus</tp:taxon-name-part>)
                        <tp:taxon-name-part taxon-name-part-type="species">angustefasciatus</tp:taxon-name-part>
                        <object-id xmlns:xlink="http://www.w3.org/1999/xlink" xlink:type="simple">http://species-id.net/wiki/Anthrenus_angustefasciatus</object-id>
                    </tp:taxon-name><tp:taxon-authority>Ganglbauer, 1904</tp:taxon-authority><tp:nomenclature-citation-list><tp:nomenclature-citation><tp:taxon-name>Anthrenus (Anthrenus) pimpinellae</tp:taxon-name><comment> Fabr. [= (Fabricius, 1775)] a. <italic>angustefasciatus</italic> Ganglb.: <xref ref-type="bibr" rid="B80">Luigioni 1929</xref>: 540.</comment></tp:nomenclature-citation><tp:nomenclature-citation><tp:taxon-name>Anthrenus pimpinellae</tp:taxon-name><comment> Fabr. ab. <italic>angustefasciatus</italic> Ganglb.: <xref ref-type="bibr" rid="B105">Porta 1934</xref>: 171.</comment></tp:nomenclature-citation><tp:nomenclature-citation><tp:taxon-name>Anthrenus (Anthrenus) angustefasciatus</tp:taxon-name><comment> Ganglbauer, 1904: <xref ref-type="bibr" rid="B39">Háva 2003</xref>: 79; <xref ref-type="bibr" rid="B41">Háva 2007</xref>: 311; <xref ref-type="bibr" rid="B70">Kadej et al. 2007</xref>: 728; <xref ref-type="bibr" rid="B44">Háva 2011b</xref>: 78; <xref ref-type="bibr" rid="B135">Zhantiev 2011a</xref>; <xref ref-type="bibr" rid="B45">Háva et al. 2013</xref>: 137.</comment></tp:nomenclature-citation></tp:nomenclature-citation-list></tp:nomenclature><tp:treatment-sec sec-type="Material examined"><title>Material examined.</title><p>Friuli-Venezia Giulia: Trieste prov., Carso, [Sgonico, Fraz.] Gabrovizza S. Primo, 12.VI.1988, sn, PC, 1 ♀ (PCOP). Tuscany: Grosseto prov., Pitigliano, 23.I.[20]02, L. Saltini leg., 1 ex (GNAC). Apulia: [Brindisi prov.,] Brindisi env., 18.V.1997, J. Hrdlicka leg., 4 ex (JHAC). Basilicata: Potenza prov., [Pollino National Park,] Terranova di Pollino, 900 m, 27–30.VI.2005, GC, sn, 1 ♀ (PCOP).</p></tp:treatment-sec><tp:treatment-sec sec-type="Chorotype"><title>Chorotype.</title><p>European with extension southward to a part of the Maghreb: Algeria, Bosnia and Herzegovina, Croatia, Czech Republic, France mainland, Italy, Morocco, Portugal, Spain, Switzerland, Yugoslavia and European Turkey (cf. <xref ref-type="bibr" rid="B44">Háva 2011b</xref>, <xref ref-type="bibr" rid="B135">Zhantiev 2011a</xref>, <xref ref-type="bibr" rid="B45">Háva et al. 2013</xref>).</p><p>The records for Corsica (<xref ref-type="bibr" rid="B80">Luigioni 1929</xref>, <xref ref-type="bibr" rid="B105">Porta 1934</xref>) were later ignored (<xref ref-type="bibr" rid="B121">Sainte-Claire Deville 1937</xref>, <xref ref-type="bibr" rid="B87">Mroczkowski 1968</xref>, as <italic><tp:taxon-name>Anthrenus (Anthrenus) pimpinellae</tp:taxon-name></italic> var. <italic>angustefasciatus</italic>, <xref ref-type="bibr" rid="B135">Zhantiev 2011a</xref>, <xref ref-type="bibr" rid="B45">Háva et al. 2013</xref>).</p></tp:treatment-sec><tp:treatment-sec sec-type="Italian distribution"><title>Italian distribution.</title><p>Calabria (<xref ref-type="bibr" rid="B80">Luigioni 1929</xref>, <xref ref-type="bibr" rid="B105">Porta 1934</xref>), Sardinia (<xref ref-type="bibr" rid="B45">Háva et al. 2013</xref>). Italy (without further details) (<xref ref-type="bibr" rid="B39">Háva 2003</xref>, <xref ref-type="bibr" rid="B41">2007</xref>, <xref ref-type="bibr" rid="B70">Kadej et al. 2007</xref>, <xref ref-type="bibr" rid="B44">Háva 2011b</xref>). Italian mainland (<xref ref-type="bibr" rid="B135">Zhantiev 2011a</xref>).</p></tp:treatment-sec><tp:treatment-sec sec-type="Remarks"><title>Remarks.</title><p><xref ref-type="bibr" rid="B28">Ganglbauer (1904</xref>: 42) described <italic><tp:taxon-name>Anthrenus pimpinellae</tp:taxon-name></italic> var. <italic>angustefasciatus</italic> from “Dalmatien [= Dalmatia]” that was only recently raised to species level (<xref ref-type="bibr" rid="B39">Háva 2003</xref>: 79); its diagnostic features were provided by different authors (<xref ref-type="bibr" rid="B69">Kadej 2005</xref>, <xref ref-type="bibr" rid="B70">Kadej et al. 2007</xref>, <xref ref-type="bibr" rid="B44">Háva 2011b</xref>, <xref ref-type="bibr" rid="B56">Háva and Zahradník 2011</xref>).</p><p>First records for northern Italy (Friuli-Venezia Giulia), for central Italy (Tuscany), for Apulia and Basilicata; the former record is expected since this species occurs in neighbouring foreign regions (<xref ref-type="bibr" rid="B24">Depoli 1928</xref>, as <italic><tp:taxon-name>Anthrenus pimpinellae</tp:taxon-name></italic> f. <italic>angustefasciatus</italic> Ganglb., <xref ref-type="bibr" rid="B98">Novak 1952</xref>, as <italic><tp:taxon-name>Anthrenus pimpinellae</tp:taxon-name></italic> a. <italic>angustefasciatus</italic> Gglb.). The generic records for Italy (<xref ref-type="bibr" rid="B39">Háva 2003</xref>, <xref ref-type="bibr" rid="B41">2007</xref>, <xref ref-type="bibr" rid="B70">Kadej et al. 2007</xref>, <xref ref-type="bibr" rid="B44">Háva 2011b</xref>) and, probably also those generic for mainland Italy (<xref ref-type="bibr" rid="B135">Zhantiev 2011a</xref>), refer to previous literature records and, in part, to the above material.</p></tp:treatment-sec><ref-list><ref id="B80"><mixed-citation xmlns:xlink="http://www.w3.org/1999/xlink" xlink:type="simple"><person-group><name name-style="western"><surname>Luigioni</surname><given-names>P</given-names></name></person-group> (<year>1929</year>) <article-title>I Coleotteri d’Italia. Catalogo sinonimico-topografico-bibliografico.</article-title><source>Memorie della Pontificia Accademia delle Scienze, I Nuovi Lincei</source> (<volume-series>2</volume-series>) <volume>13</volume>: [4 +] <fpage>1</fpage>–<lpage>1159</lpage> [+ 1].</mixed-citation></ref><ref id="B105"><mixed-citation xmlns:xlink="http://www.w3.org/1999/xlink" xlink:type="simple"><person-group><name name-style="western"><surname>Porta</surname><given-names>A</given-names></name></person-group> (<year>1934</year>) <article-title>Fauna Coleopterorum Italica. Supplementum.</article-title><source>Stabilimento Tipografico Piacentino</source>, <publisher-loc>Piacenza</publisher-loc>, <comment>I–VII +</comment><lpage>208</lpage> pp.</mixed-citation></ref><ref id="B39"><mixed-citation xmlns:xlink="http://www.w3.org/1999/xlink" xlink:type="simple"><person-group><name name-style="western"><surname>Háva</surname><given-names>J</given-names></name></person-group> (<year>2003</year>) <article-title>World Catalogue of the Dermestidae (Coleoptera).</article-title><source>Studie a zprávy oblastního muzea Praha – východ v Brandýse nad Labem a Staré Boleslavi, Supplementum</source><volume>1</volume>: <fpage>1</fpage>-<lpage>196</lpage>.</mixed-citation></ref><ref id="B41"><mixed-citation xmlns:xlink="http://www.w3.org/1999/xlink" xlink:type="simple"><person-group><name name-style="western"><surname>Háva</surname><given-names>J</given-names></name></person-group> (<year>2007</year>) <article-title>Dermestidae (Thorictinae excepted).</article-title> In: <person-group><name name-style="western"><surname>Löbl</surname><given-names>I</given-names></name><name name-style="western"><surname>Smetana</surname><given-names>A</given-names></name></person-group> (<role>Eds</role>) <issue-title>Catalogue of Palaearctic Coleoptera. Volume 4. Elateroidea – Derodontoidea – Bostrichoidea – Lymexyloidea – Cleroidea – Cucujoidea.</issue-title><publisher-name>Apollo Books</publisher-name>, <publisher-loc>Stenstrup</publisher-loc>, <volume>57</volume>, <fpage>299</fpage>–<lpage>302</lpage>, <fpage>306</fpage>-<lpage>320</lpage>.</mixed-citation></ref><ref id="B70"><mixed-citation xmlns:xlink="http://www.w3.org/1999/xlink" xlink:type="simple"><person-group><name name-style="western"><surname>Kadej</surname><given-names>M</given-names></name><name name-style="western"><surname>Háva</surname><given-names>J</given-names></name><name name-style="western"><surname>Kalík</surname><given-names>V</given-names></name></person-group> (<year>2007</year>) <article-title>Review of the <italic>Anthrenuspimpinellae</italic> species group from Palaearctic region (Coleoptera: Dermestidae: Anthrenini).</article-title><source>Genus</source><volume>18</volume>(<issue>4</issue>): <fpage>721</fpage>-<lpage>750</lpage>.</mixed-citation></ref><ref id="B44"><mixed-citation xmlns:xlink="http://www.w3.org/1999/xlink" xlink:type="simple"><person-group><name name-style="western"><surname>Háva</surname><given-names>J</given-names></name></person-group> (<year>2011b</year>) <article-title>Brouci čeledi kožojedovití (Dermestidae) České a Slovenské republiky.</article-title><publisher-name>Beetles of the family Dermestidae of the Czech and Slovak Republics. Nakladatelství Academia</publisher-name>, <publisher-loc>Praha</publisher-loc>, <lpage>104</lpage> pp. <comment>[in Czech and English]</comment></mixed-citation></ref><ref id="B135"><mixed-citation xmlns:xlink="http://www.w3.org/1999/xlink" xlink:type="simple"><person-group><name name-style="western"><surname>Zhantiev</surname><given-names>RD</given-names></name></person-group> (<year>2011a</year>) <chapter-title>Fauna Europaea: Dermestidae.</chapter-title> In: <person-group><name name-style="western"><surname>Audisio</surname><given-names>P</given-names></name></person-group> (<role>Ed</role>) <article-title>Fauna Europaea: Coleoptera 2</article-title>. <source>Fauna Europaea Version 2.4.</source><ext-link ext-link-type="uri" xlink:href="http://www.faunaeur.org" xlink:type="simple">http://www.faunaeur.org</ext-link><comment>[accessed 29 March 2012 as version 2.4 of 27 January 2011]</comment></mixed-citation></ref><ref id="B45"><mixed-citation xmlns:xlink="http://www.w3.org/1999/xlink" xlink:type="simple"><person-group><name name-style="western"><surname>Háva</surname><given-names>J</given-names></name></person-group> (<year>2013</year>) <article-title>A new synonymy in the myrmecophilous beetle genus <italic>Thorictus</italic> Germar, 1834 (Coleoptera: Dermestidae: Thorictinae).</article-title><source>Heteropterus, Revista de Entomología</source><volume>13</volume>(<issue>1</issue>): <fpage>27</fpage>-<lpage>29</lpage>.</mixed-citation></ref><ref id="B121"><mixed-citation xmlns:xlink="http://www.w3.org/1999/xlink" xlink:type="simple"><person-group><name name-style="western"><surname>Sainte-Claire Deville</surname><given-names> J</given-names></name></person-group> (†) (<year>1937</year>) <article-title>Catalogue raisonné des Coléoptères de France. (Complété et publié par A. Méquignon).</article-title><source>L’Abeille</source><volume>36</volume>(<issue>3</issue>): <fpage>265</fpage>-<lpage>372</lpage>.</mixed-citation></ref><ref id="B87"><mixed-citation xmlns:xlink="http://www.w3.org/1999/xlink" xlink:type="simple"><person-group><name name-style="western"><surname>Mroczkowski</surname><given-names>M</given-names></name></person-group> (<year>1968</year>) <article-title>Distribution of the Dermestidae (Coleoptera) of the world with a catalogue of all known species.</article-title><source>Annales Zoologici</source><volume>26</volume>: <fpage>15</fpage>-<lpage>191</lpage>.</mixed-citation></ref><ref id="B28"><mixed-citation xmlns:xlink="http://www.w3.org/1999/xlink" xlink:type="simple"><person-group><name name-style="western"><surname>Ganglbauer</surname><given-names>L</given-names></name></person-group> (<year>1904</year>) <article-title>Die Käfer von Mitteleuropa. Die Käfer der österreichisch-ungarischen Monarchie, Deutschlands, der Schweiz, sowie des französischen und italienischen Alpengebietes. Vierter Band, erste Hälfte. Dermestidae, Byrrhidae, Nosodendridae, Georyssidae, Dryopidae, Heteroceridae, Hydrophilidae.</article-title><publisher-name>Karl Gerold’s Sohn</publisher-name>, <publisher-loc>Wien</publisher-loc>, <lpage>286</lpage> pp.</mixed-citation></ref><ref id="B69"><mixed-citation xmlns:xlink="http://www.w3.org/1999/xlink" xlink:type="simple"><person-group><name name-style="western"><surname>Kadej</surname><given-names>M</given-names></name></person-group> (<year>2005</year>) <article-title>Morphological variability of <italic>pimpinellae</italic>-group (Coleoptera: Dermestidae: <italic>Anthrenus</italic>) with a key to identification. Part 1.</article-title><source>Polskie Pismo Entomologiczne</source><volume>74</volume>: <fpage>117</fpage>-<lpage>135</lpage>.</mixed-citation></ref><ref id="B56"><mixed-citation xmlns:xlink="http://www.w3.org/1999/xlink" xlink:type="simple"><person-group><name name-style="western"><surname>Háva</surname><given-names>J</given-names></name><name name-style="western"><surname>Zahradník</surname><given-names>P</given-names></name></person-group> (<year>2011</year>) <article-title><italic>Anthrenus (Anthrenus) angustefasciatus</italic> Ganglbauer, 1904 (Coleoptera: Dermestidae), in the Czech Republic.</article-title><source>Elateridarium</source><volume>5</volume>: <fpage>1</fpage>-<lpage>4</lpage>.</mixed-citation></ref><ref id="B24"><mixed-citation xmlns:xlink="http://www.w3.org/1999/xlink" xlink:type="simple"><person-group><name name-style="western"><surname>Depoli</surname><given-names>G</given-names></name></person-group> (<year>1928</year>) <article-title>I coleotteri della Liburnia. Parte III. Diversicornia.</article-title><source>Fiume, Società di Studi Fiumani</source><volume>6</volume>: <fpage>208</fpage>-<lpage>243</lpage>.</mixed-citation></ref><ref id="B98"><mixed-citation xmlns:xlink="http://www.w3.org/1999/xlink" xlink:type="simple"><person-group><name name-style="western"><surname>Novak</surname><given-names>P</given-names></name></person-group> (<year>1952</year>) <source>Kornjaši jadranskog primorja (Coleoptera).</source><publisher-name>Jugoslavenska Akademija Znanosti i Umjetnosti</publisher-name>, <publisher-loc>Split</publisher-loc>, <lpage>524</lpage> pp.</mixed-citation></ref></ref-list></tp:taxon-treatment>
