# Supplementary material for: Italian Dermestidae: notes on some species and an updated checklist (Coleoptera)
Source: Zookeys. 2013 Dec 6;(360):45–81. doi: 10.3897/zookeys.360.6023 (PMC3867112; doi:10.3897/zookeys.360.6023)
Supplement: XML Treatment for Anthrenus (Anthrenus) delicatus [file zookeys.360.6023-treatment18.xml]

<!DOCTYPE tp:taxon-treatment
  PUBLIC "-//TaxonX//DTD Taxonomic Treatment Publishing DTD v0 20100105//EN" "tax-treatment-NSO.dtd">
<tp:taxon-treatment xmlns:tp="http://www.plazi.org/taxpub"><tp:treatment-meta><mixed-citation publication-type="journal"><person-group><name><surname>Nardi</surname><given-names>Gianluca</given-names></name><name><surname>Háva</surname><given-names>Jiří</given-names></name></person-group><article-title>Italian Dermestidae: notes on some species and an updated checklist (Coleoptera)</article-title><source>Zookeys</source><day>6</day><month>12</month><year>2013</year><volume>2013</volume><issue>360</issue><fpage>45</fpage><lpage>81</lpage><pub-id pub-id-type="doi">10.3897/zookeys.360.6023</pub-id></mixed-citation></tp:treatment-meta><tp:nomenclature><tp:taxon-name>
                        <tp:taxon-name-part taxon-name-part-type="genus">Anthrenus</tp:taxon-name-part>
                        (<tp:taxon-name-part taxon-name-part-type="subgenus">Anthrenus</tp:taxon-name-part>)
                        <tp:taxon-name-part taxon-name-part-type="species">delicatus</tp:taxon-name-part>
                        <object-id xmlns:xlink="http://www.w3.org/1999/xlink" xlink:type="simple">http://species-id.net/wiki/Anthrenus_delicatus</object-id>
                    </tp:taxon-name><tp:taxon-authority>Kiesenwetter, 1851</tp:taxon-authority><tp:nomenclature-citation-list><tp:nomenclature-citation><tp:taxon-name>Anthrenus pimpinellae</tp:taxon-name><comment> Fabr. [= (Fabricius, 1775)] var. <italic>delicatulus</italic> [sic!] Kiesw.: <xref ref-type="bibr" rid="B31">Ghiliani 1887</xref>: 311.</comment></tp:nomenclature-citation><tp:nomenclature-citation><tp:taxon-name>Anthrenus pimpinellae</tp:taxon-name><comment> F. var. <italic>delicatus</italic> Kiesw.: <xref ref-type="bibr" rid="B125">Steck 1887</xref>: 181; <xref ref-type="bibr" rid="B107">Ragusa 1892</xref>: 206.</comment></tp:nomenclature-citation><tp:nomenclature-citation><tp:taxon-name>Anthrenus pimpinellae</tp:taxon-name><comment> Fabr. Var. <italic>delicatulus</italic> [sic!] Kiesw.: <xref ref-type="bibr" rid="B12">Baudi 1890</xref>: 102.</comment></tp:nomenclature-citation><tp:nomenclature-citation><tp:taxon-name>Anthrenus pimpinellae</tp:taxon-name><comment> F. [var.] <italic>Isabellinae</italic> Muls. [= Mulsant &amp; Rey, 1868]: <xref ref-type="bibr" rid="B107">Ragusa 1892</xref>: 206.</comment></tp:nomenclature-citation><tp:nomenclature-citation><tp:taxon-name>Anthrenus pimpinellae</tp:taxon-name><comment> F. var. <italic>delicatus</italic> K.: <xref ref-type="bibr" rid="B16">Bertolini 1904</xref>: 59.</comment></tp:nomenclature-citation><tp:nomenclature-citation><tp:taxon-name>Anthrenus pimpinellae</tp:taxon-name><comment> F. ab. <italic>delicatus</italic> Kiesw.: <xref ref-type="bibr" rid="B78">Luigioni 1923a</xref>: 135.</comment></tp:nomenclature-citation><tp:nomenclature-citation><tp:taxon-name>Anthrenus (Anthrenus) pimpinellae</tp:taxon-name><comment> F. a. <italic>delicatus</italic> Kiesw.: = <italic>Isabellinae</italic> Muls. Rey: <xref ref-type="bibr" rid="B80">Luigioni 1929</xref>: 540.</comment></tp:nomenclature-citation><tp:nomenclature-citation><tp:taxon-name>Anthrenus (Anthrenus) pimpinellae</tp:taxon-name><comment> Fabr. V. <italic>delicatus</italic> Kiesw.: <xref ref-type="bibr" rid="B104">Porta 1929</xref>: 306.</comment></tp:nomenclature-citation><tp:nomenclature-citation><tp:taxon-name>Anthrenus pimpinellae</tp:taxon-name><comment> v. <italic>delicatus</italic> Kiesw.: <xref ref-type="bibr" rid="B74">Liebmann 1962</xref>: 4.</comment></tp:nomenclature-citation><tp:nomenclature-citation><tp:taxon-name>Anthrenus (Anthrenus) delicatus</tp:taxon-name><comment> Kiesenwetter, 1851: <xref ref-type="bibr" rid="B10">Audisio et al. 1995</xref>: 14; <xref ref-type="bibr" rid="B69">Kadej 2005</xref>: 728; <xref ref-type="bibr" rid="B75">Lo Cascio et al. 2006</xref>: 322; <xref ref-type="bibr" rid="B55">Háva and Nardi 2011</xref>: 423; <xref ref-type="bibr" rid="B135">Zhantiev 2011a</xref>.</comment></tp:nomenclature-citation><tp:nomenclature-citation><tp:taxon-name>Anthrenus (Anthrenus) delicatus delicatus</tp:taxon-name><comment> Kiesenwetter, 1852 [sic!]: <xref ref-type="bibr" rid="B41">Háva 2007</xref>: 312.</comment></tp:nomenclature-citation></tp:nomenclature-citation-list></tp:nomenclature><tp:treatment-sec sec-type="Material examined"><title>Material examined.</title><p>Apulia: Foggia prov., [GNP,] Promontorio del Gargano, Vieste, SP 89 [= Strada Provinciale n. 89 = Provincial Road n. 89], Casa Cupari dint., 354 m, 33T 5920001 4630150, 29.V.2010, abandoned quarry, sn on grasses, PC, Prog. Foresta Umbra, 6 ex (CNBFVR; JHAC); Foggia prov., [GNP,] Promontorio del Gargano, Peschici, Lampia del Principe dint., 161 m, 33T 587282 4639346, 28.IV.2010, maquis sn, PC, Prog. Foresta Umbra, 1 ♀ (CNBFVR). Latium: Roma prov., M.ti [= Monti = Mounts] Simbruini, Jenne dint., M.te [= Monte = Mount] Porcaro, 800 m, 31.V.2007, sn, PC GC, 1 ex (PCOP). Sicily: Palermo prov., Corleone, Bosco della Ficuzza, 700 m, 1.VI.2008, sn near a watering trough, PC GC, 1 ex (PCOP).</p></tp:treatment-sec><tp:treatment-sec sec-type="Chorotype"><title>Chorotype.</title><p>Mediterranean, reaching eastward as far as Caucasus and Iran (cf. <xref ref-type="bibr" rid="B69">Kadej 2005</xref>, <xref ref-type="bibr" rid="B55">Háva and Nardi 2011</xref>, <xref ref-type="bibr" rid="B136">Zhantiev 2011b</xref>). This species is also recorded from Cyprus (<xref ref-type="bibr" rid="B135">Zhantiev 2011a</xref>, <xref ref-type="bibr" rid="B2">Alziar and Lemaire 2012</xref>: 67, as <italic><tp:taxon-name>Anthrenus delicatus</tp:taxon-name></italic>), and this country must be added to the distribution summarized by <xref ref-type="bibr" rid="B55">Háva and Nardi (2011)</xref>.</p></tp:treatment-sec><tp:treatment-sec sec-type="Italian distribution"><title>Italian distribution.</title><p>Trentino, Venezia Giulia (<xref ref-type="bibr" rid="B80">Luigioni 1929</xref>), Piedmont (<xref ref-type="bibr" rid="B31">Ghiliani 1887</xref>, <xref ref-type="bibr" rid="B12">Baudi 1890</xref>, <xref ref-type="bibr" rid="B16">Bertolini 1904</xref>, <xref ref-type="bibr" rid="B80">Luigioni 1929</xref>), Lombardy (<xref ref-type="bibr" rid="B53">Háva and Nardi 2004</xref>), Liguria (<xref ref-type="bibr" rid="B80">Luigioni 1929</xref>), Latium, Campania (<xref ref-type="bibr" rid="B78">Luigioni 1923a</xref>, <xref ref-type="bibr" rid="B104">Porta 1929</xref>), Sicily (<xref ref-type="bibr" rid="B107">Ragusa 1892</xref>, <xref ref-type="bibr" rid="B16">Bertolini 1904</xref>, <xref ref-type="bibr" rid="B80">Luigioni 1929</xref>, <xref ref-type="bibr" rid="B104">Porta 1929</xref>, <xref ref-type="bibr" rid="B74">Liebmann 1962</xref>, <xref ref-type="bibr" rid="B10">Audisio et al. 1995</xref>, <xref ref-type="bibr" rid="B75">Lo Cascio et al. 2006</xref>) and Sardinia (<xref ref-type="bibr" rid="B16">Bertolini 1904</xref>, <xref ref-type="bibr" rid="B80">Luigioni 1929</xref>, <xref ref-type="bibr" rid="B104">Porta 1929</xref>, <xref ref-type="bibr" rid="B10">Audisio et al. 1995</xref>, <xref ref-type="bibr" rid="B55">Háva and Nardi 2011</xref>, <xref ref-type="bibr" rid="B135">Zhantiev 2011a</xref>).</p><p>Moreover, <xref ref-type="bibr" rid="B80">Luigioni (1929)</xref> recorded this species generically for central and southern Italy; generic records for northern and peninsular Italy (<xref ref-type="bibr" rid="B10">Audisio et al. 1995</xref>) and for “Italy” (<xref ref-type="bibr" rid="B69">Kadej 2005</xref>, <xref ref-type="bibr" rid="B41">Háva 2007</xref>) refer to the above regions, the same is probably valid for a generic record for mainland Italy (<xref ref-type="bibr" rid="B135">Zhantiev 2011a</xref>).</p></tp:treatment-sec><tp:treatment-sec sec-type="Remarks"><title>Remarks.</title><p>First detailed records from Apulia. About Sicily, <xref ref-type="bibr" rid="B107">Ragusa (1892)</xref> wrote <italic>Ne posseggo vari esemplari [= I have several specimens]</italic> without giving the collecting sites, so the sole known precise Sicilian localities were the Pantelleria and Lipari Islands (<xref ref-type="bibr" rid="B74">Liebmann 1962</xref>, <xref ref-type="bibr" rid="B75">Lo Cascio et al. 2006</xref>); the above new site is located in one of the most important forested areas of western Sicily, a zone of great value for environmental conservation (cf. <xref ref-type="bibr" rid="B120">Sabella and Sparacio 2004</xref>, <xref ref-type="bibr" rid="B82">Mason et al. 2006</xref>, <xref ref-type="bibr" rid="B73">La Mantia et al. 2010</xref>, <xref ref-type="bibr" rid="B27">Falci et al. 2012</xref>). <xref ref-type="bibr" rid="B78">Luigioni (1923a)</xref> also recorded <italic><tp:taxon-name>Anthrenus (Anthrenus) delicatus</tp:taxon-name></italic> from the environs of Rome; this record was overlooked by <xref ref-type="bibr" rid="B89">Nardi (1997)</xref>. As stated by <xref ref-type="bibr" rid="B10">Audisio et al. (1995</xref>: 16), the Italian distribution of this species should be verified, because it was considered for a long time as a variety or aberration of <italic><tp:taxon-name>Anthrenus (Anthrenus) pimpinellae</tp:taxon-name></italic>. Moreover, the colour of elytral fasciae in four of the above Apulian specimens are visually very similar to those of <italic><tp:taxon-name>Anthrenus (Anthrenus) mroczkowskii</tp:taxon-name></italic> Kalík, 1954, nevertheless their identification was established by the examination of the structure of antennae, 9th sternite and male genitalia (cf. <xref ref-type="bibr" rid="B69">Kadej 2005</xref>, <xref ref-type="bibr" rid="B70">Kadej et al. 2007</xref>). In this framework, it will be better to revise the specimens of <italic><tp:taxon-name>Anthrenus (Anthrenus) mroczkowskii</tp:taxon-name></italic> recorded so far from Italy (<xref ref-type="bibr" rid="B3">Angelini 1986</xref>, as <italic><tp:taxon-name>Anthrenus pimpinellae mroczkowskii</tp:taxon-name></italic>, <xref ref-type="bibr" rid="B9">Angelini and Montemurro 1986</xref>, as <italic><tp:taxon-name>Anthrenus pimpinellae mroczkowskii</tp:taxon-name></italic>). The distribution of <italic><tp:taxon-name>Anthrenus (Anthrenus) mroczkowskii</tp:taxon-name></italic> also includes the following countries: Albania, Bosnia and Herzegovina, Bulgaria, Corsica, Crete, Croatia, Greece, Slovenia, European Turkey and Algeria (introduced) (<xref ref-type="bibr" rid="B41">Háva 2007</xref>, as <italic><tp:taxon-name>Anthrenus (Anthrenus) pimpinellae mroczkowskii</tp:taxon-name></italic>, <xref ref-type="bibr" rid="B70">Kadej et al. 2007</xref>).</p></tp:treatment-sec><ref-list><ref id="B31"><mixed-citation xmlns:xlink="http://www.w3.org/1999/xlink" xlink:type="simple"><person-group><name name-style="western"><surname>Ghiliani</surname><given-names>V</given-names></name></person-group> (†) (<year>1887</year>) <article-title>Elenco delle specie di Coleotteri trovate in Piemonte. Opera postuma pubblicata per cura del membro ordinario Dott. Lorenzo Camerano.</article-title><source>Annali della reale Accademia d’Agricoltura di Torino</source><volume>29</volume>(<issue>1886</issue>): <fpage>1</fpage>-<lpage>381</lpage>.</mixed-citation></ref><ref id="B125"><mixed-citation xmlns:xlink="http://www.w3.org/1999/xlink" xlink:type="simple"><person-group><name name-style="western"><surname>Steck</surname><given-names>T</given-names></name></person-group> (<year>1887</year>) <article-title>Entomologie Ergebnisse einer Excursion nach Sizilien.</article-title><source>Mittheilungen der Naturforschenden Gesellschaft in Bern 1143–1168</source> (<issue>1886</issue>): <fpage>178</fpage>–<lpage>188</lpage>.</mixed-citation></ref><ref id="B107"><mixed-citation xmlns:xlink="http://www.w3.org/1999/xlink" xlink:type="simple"><person-group><name name-style="western"><surname>Ragusa</surname><given-names>E</given-names></name></person-group> (<year>1892</year>) <article-title>Catalogo ragionato dei Coleotteri di Sicilia.</article-title><source>Il Naturalista siciliano</source><volume>11</volume>(<issue>9–11</issue>): <fpage>185</fpage>-<lpage>209</lpage>.</mixed-citation></ref><ref id="B12"><mixed-citation xmlns:xlink="http://www.w3.org/1999/xlink" xlink:type="simple"><person-group><name name-style="western"><surname>Baudi</surname><given-names>F</given-names></name></person-group> (<year>1890</year>) <article-title>Catalogo dei Coleotteri del Piemonte.</article-title><source>Annali della reale Accademia d’Agricoltura di Torino</source><volume>32</volume>(<issue>1889</issue>): <fpage>1</fpage>-<lpage>274</lpage>.</mixed-citation></ref><ref id="B16"><mixed-citation xmlns:xlink="http://www.w3.org/1999/xlink" xlink:type="simple"><person-group><name name-style="western"><surname>Bertolini</surname><given-names>S</given-names></name></person-group> (<year>1904</year>) <article-title>Catalogo dei Coleotteri d’Italia.</article-title> Ed. <source>Rivista italiana di Scienze naturali</source>, <publisher-loc>Siena</publisher-loc> (1899–1904), <lpage>144</lpage> pp.</mixed-citation></ref><ref id="B78"><mixed-citation xmlns:xlink="http://www.w3.org/1999/xlink" xlink:type="simple"><person-group><name name-style="western"><surname>Luigioni</surname><given-names>P</given-names></name></person-group> (<year>1923a</year>) <article-title>Contributo allo studio della fauna entomologica Italiana. Coleotteri nuovi o poco noti per il Lazio. VI Elenco.</article-title><source>Atti della Pontificia Accademia Romana dei Nuovi Lincei</source><volume>76</volume>(<issue>1922–1923</issue>): <fpage>132</fpage>-<lpage>145</lpage>.</mixed-citation></ref><ref id="B80"><mixed-citation xmlns:xlink="http://www.w3.org/1999/xlink" xlink:type="simple"><person-group><name name-style="western"><surname>Luigioni</surname><given-names>P</given-names></name></person-group> (<year>1929</year>) <article-title>I Coleotteri d’Italia. Catalogo sinonimico-topografico-bibliografico.</article-title><source>Memorie della Pontificia Accademia delle Scienze, I Nuovi Lincei</source> (<volume-series>2</volume-series>) <volume>13</volume>: [4 +] <fpage>1</fpage>–<lpage>1159</lpage> [+ 1].</mixed-citation></ref><ref id="B104"><mixed-citation xmlns:xlink="http://www.w3.org/1999/xlink" xlink:type="simple"><person-group><name name-style="western"><surname>Porta</surname><given-names>A</given-names></name></person-group> (<year>1929</year>) <article-title>Fauna Coleopterorum Italica. III. Diversicornia.</article-title><source>Stabilimento Tipografico Piacentino</source>, <publisher-loc>Piacenza</publisher-loc>, <lpage>465</lpage> pp.</mixed-citation></ref><ref id="B74"><mixed-citation xmlns:xlink="http://www.w3.org/1999/xlink" xlink:type="simple"><person-group><name name-style="western"><surname>Liebmann</surname><given-names>W</given-names></name></person-group> (<year>1962</year>) <article-title>Ein Beitrag zur Käferfauna von Pantelleria.</article-title><source>Stuttgarter Beiträge zur Naturkunde aus dem Staatlichen Museum für Naturkunde in Stuttgart</source><volume>87</volume>: <fpage>1</fpage>-<lpage>6</lpage>.</mixed-citation></ref><ref id="B10"><mixed-citation xmlns:xlink="http://www.w3.org/1999/xlink" xlink:type="simple"><person-group><name name-style="western"><surname>Audisio</surname><given-names>P</given-names></name><name name-style="western"><surname>Liberti</surname><given-names>G</given-names></name><name name-style="western"><surname>Nardi</surname><given-names>G</given-names></name><name name-style="western"><surname>Poggi</surname><given-names>R</given-names></name></person-group> (<year>1995</year>) <article-title>Coleoptera Polyphaga VIII (Cantharoidea, Dermestoidea).</article-title> In: <person-group><name name-style="western"><surname>Minelli</surname><given-names>A</given-names></name><name name-style="western"><surname>Ruffo</surname><given-names>S</given-names></name><name name-style="western"><surname>La Posta</surname><given-names>S</given-names></name></person-group> (<role>Eds</role>) <issue-title>Checklist delle specie della fauna Italiana, 53.</issue-title><source>Edizioni Calderini, Bologna</source>:  <fpage>1</fpage>-<lpage>17</lpage>.</mixed-citation></ref><ref id="B69"><mixed-citation xmlns:xlink="http://www.w3.org/1999/xlink" xlink:type="simple"><person-group><name name-style="western"><surname>Kadej</surname><given-names>M</given-names></name></person-group> (<year>2005</year>) <article-title>Morphological variability of <italic>pimpinellae</italic>-group (Coleoptera: Dermestidae: <italic>Anthrenus</italic>) with a key to identification. Part 1.</article-title><source>Polskie Pismo Entomologiczne</source><volume>74</volume>: <fpage>117</fpage>-<lpage>135</lpage>.</mixed-citation></ref><ref id="B75"><mixed-citation xmlns:xlink="http://www.w3.org/1999/xlink" xlink:type="simple"><person-group><name name-style="western"><surname>Lo Cascio</surname><given-names>P</given-names></name><name name-style="western"><surname>Cecchi</surname><given-names>B</given-names></name><name name-style="western"><surname>Abbazzi</surname><given-names>P</given-names></name><name name-style="western"><surname>Arnone</surname><given-names>M</given-names></name></person-group> (<year>2006</year>) <article-title>A contribution to the knowledge of the Coleoptera of the Aeolian islands.</article-title><source>Il Naturalista siciliano, S. IV</source><volume>30</volume>(<issue>2</issue>): <fpage>315</fpage>-<lpage>341</lpage>.</mixed-citation></ref><ref id="B55"><mixed-citation xmlns:xlink="http://www.w3.org/1999/xlink" xlink:type="simple"><person-group><name name-style="western"><surname>Háva</surname><given-names>J</given-names></name><name name-style="western"><surname>Nardi</surname><given-names>G</given-names></name></person-group> (<year>2011</year>) <article-title>First contribution to the knowledge of the Dermestidae of Sardinia (Coleoptera).</article-title> In: <person-group><name name-style="western"><surname>Nardi</surname><given-names>G</given-names></name><name name-style="western"><surname>Whitmore</surname><given-names>D</given-names></name><name name-style="western"><surname>Bardiani</surname><given-names>M</given-names></name><name name-style="western"><surname>Birtele</surname><given-names>D</given-names></name><name name-style="western"><surname>Mason</surname><given-names>F</given-names></name><name name-style="western"><surname>Spada</surname><given-names>L</given-names></name><name name-style="western"><surname>Cerretti</surname><given-names>P</given-names></name></person-group> (<role>Eds</role>) <issue-title>Biodiversity of Marganai and Montimannu (Sardinia). Research in the framework of the ICP Forests network.</issue-title><source>Conservazione Habitat Invertebrati</source><volume>5</volume>. <publisher-name>Cierre Edizioni</publisher-name>, <publisher-loc>Sommacampagna, Verona</publisher-loc>, <fpage>407</fpage>-<lpage>446</lpage>.</mixed-citation></ref><ref id="B135"><mixed-citation xmlns:xlink="http://www.w3.org/1999/xlink" xlink:type="simple"><person-group><name name-style="western"><surname>Zhantiev</surname><given-names>RD</given-names></name></person-group> (<year>2011a</year>) <chapter-title>Fauna Europaea: Dermestidae.</chapter-title> In: <person-group><name name-style="western"><surname>Audisio</surname><given-names>P</given-names></name></person-group> (<role>Ed</role>) <article-title>Fauna Europaea: Coleoptera 2</article-title>. <source>Fauna Europaea Version 2.4.</source><ext-link ext-link-type="uri" xlink:href="http://www.faunaeur.org" xlink:type="simple">http://www.faunaeur.org</ext-link><comment>[accessed 29 March 2012 as version 2.4 of 27 January 2011]</comment></mixed-citation></ref><ref id="B41"><mixed-citation xmlns:xlink="http://www.w3.org/1999/xlink" xlink:type="simple"><person-group><name name-style="western"><surname>Háva</surname><given-names>J</given-names></name></person-group> (<year>2007</year>) <article-title>Dermestidae (Thorictinae excepted).</article-title> In: <person-group><name name-style="western"><surname>Löbl</surname><given-names>I</given-names></name><name name-style="western"><surname>Smetana</surname><given-names>A</given-names></name></person-group> (<role>Eds</role>) <issue-title>Catalogue of Palaearctic Coleoptera. Volume 4. Elateroidea – Derodontoidea – Bostrichoidea – Lymexyloidea – Cleroidea – Cucujoidea.</issue-title><publisher-name>Apollo Books</publisher-name>, <publisher-loc>Stenstrup</publisher-loc>, <volume>57</volume>, <fpage>299</fpage>–<lpage>302</lpage>, <fpage>306</fpage>-<lpage>320</lpage>.</mixed-citation></ref><ref id="B136"><mixed-citation xmlns:xlink="http://www.w3.org/1999/xlink" xlink:type="simple"><person-group><name name-style="western"><surname>Zhantiev</surname><given-names>RD</given-names></name></person-group> (<year>2011b</year>) <article-title>New and Little Known Dermestid Beetles of the Genus <italic>Thorictus</italic> (Coleoptera, Dermestidae).</article-title><source>Entomological Review</source><volume>91</volume>(<issue>8</issue>): <fpage>1005</fpage>-<lpage>1010</lpage>. doi: <ext-link ext-link-type="uri" xlink:href="http://dx.doi.org/10.1134/S0013873811080069" xlink:type="simple">10.1134/S0013873811080069</ext-link></mixed-citation></ref><ref id="B2"><mixed-citation xmlns:xlink="http://www.w3.org/1999/xlink" xlink:type="simple"><person-group><name name-style="western"><surname>Alziar</surname><given-names>G</given-names></name><name name-style="western"><surname>Lemaire</surname><given-names>J-M</given-names></name></person-group> (<year>2012</year>) <article-title>Les missions entomologiques du Musém d’Histoire naturelle de Nice (France), 2004–2010.</article-title><source>Biocosme Mésogéen</source><volume>29</volume>(<issue>3–4</issue>): <fpage>57</fpage>-<lpage>104</lpage>.</mixed-citation></ref><ref id="B53"><mixed-citation xmlns:xlink="http://www.w3.org/1999/xlink" xlink:type="simple"><person-group><name name-style="western"><surname>Háva</surname><given-names>J</given-names></name><name name-style="western"><surname>Nardi</surname><given-names>G</given-names></name></person-group> (<year>2004</year>) <article-title>Preliminary data on the Nosodendridae and Dermestidae (Coleoptera).</article-title> In: <person-group><name name-style="western"><surname>Cerretti</surname><given-names>P</given-names></name><name name-style="western"><surname>Hardersen</surname><given-names>S</given-names></name><name name-style="western"><surname>Mason</surname><given-names>F</given-names></name><name name-style="western"><surname>Nardi</surname><given-names>G</given-names></name><name name-style="western"><surname>Tisato</surname><given-names>M</given-names></name><name name-style="western"><surname>Zapparoli</surname><given-names>M</given-names></name></person-group> (<role>Eds</role>) <issue-title>Invertebrati di una foresta della Pianura Padana, Bosco della Fontana, Secondo contributo.</issue-title><source>Conservazione Habitat Invertebrati</source>, <volume>3</volume>. <publisher-name>Cierre Grafica Editore</publisher-name>, <publisher-loc>Verona</publisher-loc>, <fpage>117</fpage>-<lpage>123</lpage>.</mixed-citation></ref><ref id="B120"><mixed-citation xmlns:xlink="http://www.w3.org/1999/xlink" xlink:type="simple"><person-group><name name-style="western"><surname>Sabella</surname><given-names>G</given-names></name><name name-style="western"><surname>Sparacio</surname><given-names>I</given-names></name></person-group> (<year>2004</year>) <article-title>Il ruolo dei Parchi siciliani nella conservazione di taxa di Insetti di particolare interesse naturalistico (Insecta Coleoptera et Lepidoptera Rhopalocera).</article-title><source>Il Naturalista siciliano, S. IV</source><volume>28</volume>(<issue>1</issue>): <fpage>447</fpage>-<lpage>508</lpage>.</mixed-citation></ref><ref id="B82"><mixed-citation xmlns:xlink="http://www.w3.org/1999/xlink" xlink:type="simple"><person-group><name name-style="western"><surname>Mason</surname><given-names>F</given-names></name><name name-style="western"><surname>Cerretti</surname><given-names>P</given-names></name><name name-style="western"><surname>Nardi</surname><given-names>G</given-names></name><name name-style="western"><surname>Whitmore</surname><given-names>D</given-names></name><name name-style="western"><surname>Birtele</surname><given-names>D</given-names></name><name name-style="western"><surname>Hardersen</surname><given-names>S</given-names></name><name name-style="western"><surname>Gatti</surname><given-names>E</given-names></name></person-group> (<year>2006</year>) <article-title>Aspects of biological diversity in the CONECOFOR plots. IV. The InvertebrateBiodiv pilot project.</article-title> In: <person-group><name name-style="western"><surname>Ferretti</surname><given-names>M</given-names></name><name name-style="western"><surname>Petriccione</surname><given-names>B</given-names></name><name name-style="western"><surname>Bussotti</surname><given-names>F</given-names></name><name name-style="western"><surname>Fabbio</surname><given-names>G</given-names></name></person-group> (<role>Eds</role>) <issue-title>Aspects of biodiversity in selected forest ecosystems in Italy: status and changes over the period 1996–2003.</issue-title><source>Third report of the Task Force on Integrated and Combined (I&amp;C) evaluation of the CONECOFOR programme</source>. <source>Annali dell’Istituto Sperimentale per la Selvicoltura</source><volume>30</volume>, Supplemento <supplement>2</supplement>: <fpage>51</fpage>-<lpage>70</lpage>.</mixed-citation></ref><ref id="B73"><mixed-citation xmlns:xlink="http://www.w3.org/1999/xlink" xlink:type="simple"><person-group><name name-style="western"><surname>La Mantia</surname><given-names>T</given-names></name><name name-style="western"><surname>Bellavista</surname><given-names>M</given-names></name><name name-style="western"><surname>Giardina</surname><given-names>G</given-names></name><name name-style="western"><surname>Sparacio</surname><given-names>I</given-names></name></person-group> (<year>2010</year>) <article-title>Longhorn beetles of the Ficuzza woods (W Sicily, Italy) and their relationship with plant diversity (Coleoptera, Cerambycidae).</article-title><source>Biodiversity Journal</source><volume>1</volume>(<issue>1–4</issue>): <fpage>15</fpage>-<lpage>44</lpage>.</mixed-citation></ref><ref id="B27"><mixed-citation xmlns:xlink="http://www.w3.org/1999/xlink" xlink:type="simple"><person-group><name name-style="western"><surname>Falci</surname><given-names>A</given-names></name><name name-style="western"><surname>Livreri Console</surname><given-names>S</given-names></name><name name-style="western"><surname>Giardina</surname><given-names>G</given-names></name><name name-style="western"><surname>Lo Duca</surname><given-names>R</given-names></name><name name-style="western"><surname>La Mantia</surname><given-names>T</given-names></name></person-group> (<year>2012</year>) <article-title>I Lepidotteri Ropaloceri (Insecta Lepidoptera) del Bosco della Ficuzza: stato delle conoscenze e possibili relazioni tra il loro status e i cambiamenti nell’uso del suolo. Il Naturalista siciliano, S.</article-title><source>IV</source><volume>36</volume>(<issue>3</issue>): <fpage>435</fpage>-<lpage>451</lpage>.</mixed-citation></ref><ref id="B89"><mixed-citation xmlns:xlink="http://www.w3.org/1999/xlink" xlink:type="simple"><person-group><name name-style="western"><surname>Nardi</surname><given-names>G</given-names></name></person-group> (<year>1997</year>) <article-title>Coleoptera Dermestidae, Lyctidae, Bostrichidae, Ptinidae.</article-title> In: <person-group><name name-style="western"><surname>Zapparoli</surname><given-names>M</given-names></name></person-group> (<role>Ed</role>) <issue-title>Gli Insetti di Roma.</issue-title><publisher-name>Comune di Roma, Dipartimento X Area Risorsa Suolo e Tutela Ambientale</publisher-name>, <source>Quaderni dell’Ambiente</source><volume>6</volume>: <fpage>177</fpage>-<lpage>179</lpage>.</mixed-citation></ref><ref id="B70"><mixed-citation xmlns:xlink="http://www.w3.org/1999/xlink" xlink:type="simple"><person-group><name name-style="western"><surname>Kadej</surname><given-names>M</given-names></name><name name-style="western"><surname>Háva</surname><given-names>J</given-names></name><name name-style="western"><surname>Kalík</surname><given-names>V</given-names></name></person-group> (<year>2007</year>) <article-title>Review of the <italic>Anthrenuspimpinellae</italic> species group from Palaearctic region (Coleoptera: Dermestidae: Anthrenini).</article-title><source>Genus</source><volume>18</volume>(<issue>4</issue>): <fpage>721</fpage>-<lpage>750</lpage>.</mixed-citation></ref><ref id="B3"><mixed-citation xmlns:xlink="http://www.w3.org/1999/xlink" xlink:type="simple"><person-group><name name-style="western"><surname>Angelini</surname><given-names>F</given-names></name></person-group> (<year>1986</year>) <article-title>Coleotterofauna del Massiccio del Pollino (Basilicata–Calabria) (Coleoptera).</article-title><source>Entomologica</source><volume>21</volume>: <fpage>37</fpage>-<lpage>125</lpage>.</mixed-citation></ref><ref id="B9"><mixed-citation xmlns:xlink="http://www.w3.org/1999/xlink" xlink:type="simple"><person-group><name name-style="western"><surname>Angelini</surname><given-names>F</given-names></name><name name-style="western"><surname>Montemurro</surname><given-names>F</given-names></name></person-group> (<year>1986</year>) <article-title>Coleotterofauna del Bosco di Policoro (Matera).</article-title><source>Biogeographia, Lavori della Società italiana di Biogeografia</source><volume>10</volume>(<issue>1984</issue>): <fpage>545</fpage>-<lpage>604</lpage>.</mixed-citation></ref></ref-list></tp:taxon-treatment>
