# Supplementary material for: Italian Dermestidae: notes on some species and an updated checklist (Coleoptera)
Source: Zookeys. 2013 Dec 6;(360):45–81. doi: 10.3897/zookeys.360.6023 (PMC3867112; doi:10.3897/zookeys.360.6023)
Supplement: XML Treatment for Anthrenus (Anthrenus) munroi [file zookeys.360.6023-treatment19.xml]

<!DOCTYPE tp:taxon-treatment
  PUBLIC "-//TaxonX//DTD Taxonomic Treatment Publishing DTD v0 20100105//EN" "tax-treatment-NSO.dtd">
<tp:taxon-treatment xmlns:tp="http://www.plazi.org/taxpub"><tp:treatment-meta><mixed-citation publication-type="journal"><person-group><name><surname>Nardi</surname><given-names>Gianluca</given-names></name><name><surname>Háva</surname><given-names>Jiří</given-names></name></person-group><article-title>Italian Dermestidae: notes on some species and an updated checklist (Coleoptera)</article-title><source>Zookeys</source><day>6</day><month>12</month><year>2013</year><volume>2013</volume><issue>360</issue><fpage>45</fpage><lpage>81</lpage><pub-id pub-id-type="doi">10.3897/zookeys.360.6023</pub-id></mixed-citation></tp:treatment-meta><tp:nomenclature><tp:taxon-name>
                        <tp:taxon-name-part taxon-name-part-type="genus">Anthrenus</tp:taxon-name-part>
                        (<tp:taxon-name-part taxon-name-part-type="subgenus">Anthrenus</tp:taxon-name-part>)
                        <tp:taxon-name-part taxon-name-part-type="species">munroi</tp:taxon-name-part>
                        <object-id xmlns:xlink="http://www.w3.org/1999/xlink" xlink:type="simple">http://species-id.net/wiki/Anthrenus_munroi</object-id>
                    </tp:taxon-name><tp:taxon-authority>Hinton, 1943</tp:taxon-authority><tp:nomenclature-citation-list><tp:nomenclature-citation><tp:taxon-name>Anthrenus munroi</tp:taxon-name><comment> Hint.: <xref ref-type="bibr" rid="B3">Angelini 1986</xref>: 73; <xref ref-type="bibr" rid="B9">Angelini and Montemurro 1986</xref>: 573; <xref ref-type="bibr" rid="B4">Angelini 1987</xref>: 37.</comment></tp:nomenclature-citation><tp:nomenclature-citation><tp:taxon-name>Anthrenus (Anthrenus) munroi</tp:taxon-name><comment> Hinton, 1943: <xref ref-type="bibr" rid="B55">Háva and Nardi 2011</xref>: 425.</comment></tp:nomenclature-citation></tp:nomenclature-citation-list></tp:nomenclature><tp:treatment-sec sec-type="Material examined"><title>Material examined.</title><p>Tuscany: [Livorno prov.], Is. [= Isola = Island] d’Elba, dint. Marina di Campo, 15–17.VI.1999, Abbazzi, Bartolozzi, Lo Cascio &amp; Sforzi leg., 1 ♂ (MZUF).</p></tp:treatment-sec><tp:treatment-sec sec-type="Chorotype"><title>Chorotype.</title><p>Mediterranean (eastwards as far as Ukraine, Turkey, Syria, Lebanon, Jordan, and Israel), with extension to Hungary and Portugal (cf. <xref ref-type="bibr" rid="B70">Kadej et al. 2007</xref>, <xref ref-type="bibr" rid="B55">Háva and Nardi 2011</xref>).</p></tp:treatment-sec><tp:treatment-sec sec-type="Italian distribution"><title>Italian distribution.</title><p>Apulia, Basilicata, Calabria (<xref ref-type="bibr" rid="B3">Angelini 1986</xref>, <xref ref-type="bibr" rid="B9">Angelini and Montemurro 1986</xref>, <xref ref-type="bibr" rid="B4">Angelini 1987</xref>) and Sardinia (<xref ref-type="bibr" rid="B55">Háva and Nardi 2011</xref>).</p></tp:treatment-sec><tp:treatment-sec sec-type="Remarks"><title>Remarks.</title><p>First record for central Italy; this new site is the northernmost in Italy. The species also occurs in the facing Corsica (cf. <xref ref-type="bibr" rid="B55">Háva and Nardi 2011</xref>).</p><p><italic><tp:taxon-name>Anthrenus (Anthrenus) pimpinellae pimpinellae</tp:taxon-name></italic> (Fabricius, 1775) and <italic><tp:taxon-name>Anthrenus (Nathrenus) verbasci</tp:taxon-name></italic> (Linnaeus, 1767) were the sole congeneric species previously recorded from Elba Island (<xref ref-type="bibr" rid="B62">Holdhaus 1923</xref>, as <italic><tp:taxon-name>Anthrenus pimpinellae</tp:taxon-name></italic> F. and <italic><tp:taxon-name>Anthrenus verbasci</tp:taxon-name></italic> L.; <xref ref-type="bibr" rid="B80">Luigioni 1929</xref>, <xref ref-type="bibr" rid="B104">Porta 1929</xref>, both as <italic><tp:taxon-name>Anthrenus (Anthrenus) pimpinellae</tp:taxon-name></italic> Fabr. and <italic><tp:taxon-name>Anthrenus (Nathrenus) verbasci</tp:taxon-name></italic> Lin.)</p></tp:treatment-sec><ref-list><ref id="B3"><mixed-citation xmlns:xlink="http://www.w3.org/1999/xlink" xlink:type="simple"><person-group><name name-style="western"><surname>Angelini</surname><given-names>F</given-names></name></person-group> (<year>1986</year>) <article-title>Coleotterofauna del Massiccio del Pollino (Basilicata–Calabria) (Coleoptera).</article-title><source>Entomologica</source><volume>21</volume>: <fpage>37</fpage>-<lpage>125</lpage>.</mixed-citation></ref><ref id="B9"><mixed-citation xmlns:xlink="http://www.w3.org/1999/xlink" xlink:type="simple"><person-group><name name-style="western"><surname>Angelini</surname><given-names>F</given-names></name><name name-style="western"><surname>Montemurro</surname><given-names>F</given-names></name></person-group> (<year>1986</year>) <article-title>Coleotterofauna del Bosco di Policoro (Matera).</article-title><source>Biogeographia, Lavori della Società italiana di Biogeografia</source><volume>10</volume>(<issue>1984</issue>): <fpage>545</fpage>-<lpage>604</lpage>.</mixed-citation></ref><ref id="B4"><mixed-citation xmlns:xlink="http://www.w3.org/1999/xlink" xlink:type="simple"><person-group><name name-style="western"><surname>Angelini</surname><given-names>F</given-names></name></person-group> (<year>1987</year>) <article-title>Coleotterofauna del Promontorio del Gargano (Coleoptera).</article-title><source>Atti del Museo civico di Storia naturale di Grosseto</source><volume>11–12</volume>: <fpage>5</fpage>–<lpage>84</lpage>.</mixed-citation></ref><ref id="B55"><mixed-citation xmlns:xlink="http://www.w3.org/1999/xlink" xlink:type="simple"><person-group><name name-style="western"><surname>Háva</surname><given-names>J</given-names></name><name name-style="western"><surname>Nardi</surname><given-names>G</given-names></name></person-group> (<year>2011</year>) <article-title>First contribution to the knowledge of the Dermestidae of Sardinia (Coleoptera).</article-title> In: <person-group><name name-style="western"><surname>Nardi</surname><given-names>G</given-names></name><name name-style="western"><surname>Whitmore</surname><given-names>D</given-names></name><name name-style="western"><surname>Bardiani</surname><given-names>M</given-names></name><name name-style="western"><surname>Birtele</surname><given-names>D</given-names></name><name name-style="western"><surname>Mason</surname><given-names>F</given-names></name><name name-style="western"><surname>Spada</surname><given-names>L</given-names></name><name name-style="western"><surname>Cerretti</surname><given-names>P</given-names></name></person-group> (<role>Eds</role>) <issue-title>Biodiversity of Marganai and Montimannu (Sardinia). Research in the framework of the ICP Forests network.</issue-title><source>Conservazione Habitat Invertebrati</source><volume>5</volume>. <publisher-name>Cierre Edizioni</publisher-name>, <publisher-loc>Sommacampagna, Verona</publisher-loc>, <fpage>407</fpage>-<lpage>446</lpage>.</mixed-citation></ref><ref id="B70"><mixed-citation xmlns:xlink="http://www.w3.org/1999/xlink" xlink:type="simple"><person-group><name name-style="western"><surname>Kadej</surname><given-names>M</given-names></name><name name-style="western"><surname>Háva</surname><given-names>J</given-names></name><name name-style="western"><surname>Kalík</surname><given-names>V</given-names></name></person-group> (<year>2007</year>) <article-title>Review of the <italic>Anthrenuspimpinellae</italic> species group from Palaearctic region (Coleoptera: Dermestidae: Anthrenini).</article-title><source>Genus</source><volume>18</volume>(<issue>4</issue>): <fpage>721</fpage>-<lpage>750</lpage>.</mixed-citation></ref><ref id="B62"><mixed-citation xmlns:xlink="http://www.w3.org/1999/xlink" xlink:type="simple"><person-group><name name-style="western"><surname>Holdhaus</surname><given-names>K</given-names></name></person-group> (<year>1923</year>) <article-title>Elenco dei Coleotteri dell‘Isola d‘Elba con studii sul problema della Tirrenide.</article-title><source>Memorie della Società entomologica italiana</source><volume>2</volume>: <fpage>77</fpage>-<lpage>175</lpage>.</mixed-citation></ref><ref id="B80"><mixed-citation xmlns:xlink="http://www.w3.org/1999/xlink" xlink:type="simple"><person-group><name name-style="western"><surname>Luigioni</surname><given-names>P</given-names></name></person-group> (<year>1929</year>) <article-title>I Coleotteri d’Italia. Catalogo sinonimico-topografico-bibliografico.</article-title><source>Memorie della Pontificia Accademia delle Scienze, I Nuovi Lincei</source> (<volume-series>2</volume-series>) <volume>13</volume>: [4 +] <fpage>1</fpage>–<lpage>1159</lpage> [+ 1].</mixed-citation></ref><ref id="B104"><mixed-citation xmlns:xlink="http://www.w3.org/1999/xlink" xlink:type="simple"><person-group><name name-style="western"><surname>Porta</surname><given-names>A</given-names></name></person-group> (<year>1929</year>) <article-title>Fauna Coleopterorum Italica. III. Diversicornia.</article-title><source>Stabilimento Tipografico Piacentino</source>, <publisher-loc>Piacenza</publisher-loc>, <lpage>465</lpage> pp.</mixed-citation></ref></ref-list></tp:taxon-treatment>
