# Supplementary material for: Italian Dermestidae: notes on some species and an updated checklist (Coleoptera)
Source: Zookeys. 2013 Dec 6;(360):45–81. doi: 10.3897/zookeys.360.6023 (PMC3867112; doi:10.3897/zookeys.360.6023)
Supplement: XML Treatment for Anthrenus (Anthrenus) pimpinellae pimpinellae [file zookeys.360.6023-treatment20.xml]

<!DOCTYPE tp:taxon-treatment
  PUBLIC "-//TaxonX//DTD Taxonomic Treatment Publishing DTD v0 20100105//EN" "tax-treatment-NSO.dtd">
<tp:taxon-treatment xmlns:tp="http://www.plazi.org/taxpub"><tp:treatment-meta><mixed-citation publication-type="journal"><person-group><name><surname>Nardi</surname><given-names>Gianluca</given-names></name><name><surname>Háva</surname><given-names>Jiří</given-names></name></person-group><article-title>Italian Dermestidae: notes on some species and an updated checklist (Coleoptera)</article-title><source>Zookeys</source><day>6</day><month>12</month><year>2013</year><volume>2013</volume><issue>360</issue><fpage>45</fpage><lpage>81</lpage><pub-id pub-id-type="doi">10.3897/zookeys.360.6023</pub-id></mixed-citation></tp:treatment-meta><tp:nomenclature><tp:taxon-name>
                        <tp:taxon-name-part taxon-name-part-type="genus">Anthrenus</tp:taxon-name-part>
                        (<tp:taxon-name-part taxon-name-part-type="subgenus">Anthrenus</tp:taxon-name-part>)
                        <tp:taxon-name-part taxon-name-part-type="species">pimpinellae</tp:taxon-name-part>
                        <tp:taxon-name-part taxon-name-part-type="subspecies">pimpinellae</tp:taxon-name-part>
                        <object-id xmlns:xlink="http://www.w3.org/1999/xlink" xlink:type="simple">http://species-id.net/wiki/Anthrenus_pimpinellae_pimpinellae</object-id>
                    </tp:taxon-name><tp:taxon-authority>(Fabricius, 1775)</tp:taxon-authority><tp:nomenclature-citation-list><tp:nomenclature-citation><tp:taxon-name>Anthrenus pimpinellae</tp:taxon-name><comment> F.: <xref ref-type="bibr" rid="B107">Ragusa 1892</xref>: 206; <xref ref-type="bibr" rid="B16">Bertolini 1904</xref>: 59; <xref ref-type="bibr" rid="B61">Holdhaus 1911</xref>: 445; <xref ref-type="bibr" rid="B101">Panganetti-Hummler 1918</xref>: 87; <xref ref-type="bibr" rid="B62">Holdhaus 1923</xref>: 101; <xref ref-type="bibr" rid="B79">Luigioni 1923b</xref>: 4; <xref ref-type="bibr" rid="B81">Marcuzzi 1985</xref>: 8.</comment></tp:nomenclature-citation><tp:nomenclature-citation><tp:taxon-name>Anthrenus (Anthrenus) pimpinellae</tp:taxon-name><comment> Fabr.: <xref ref-type="bibr" rid="B80">Luigioni 1929</xref>: 540; <xref ref-type="bibr" rid="B104">Porta 1929</xref>: 306.</comment></tp:nomenclature-citation><tp:nomenclature-citation><tp:taxon-name>Anthrenus (Anthrenus) pimpinellae pimpinellae</tp:taxon-name><comment> (Fabricius, 1775): <xref ref-type="bibr" rid="B53">Háva and Nardi 2004</xref>: 120; <xref ref-type="bibr" rid="B55">Háva and Nardi 2011</xref>: 426.</comment></tp:nomenclature-citation><tp:nomenclature-citation><tp:taxon-name>Anthrenus (Anthrenus) pimpinellae</tp:taxon-name><comment> (Fabricius, 1775) s.l.: <xref ref-type="bibr" rid="B75">Lo Cascio et al. 2006</xref>: 322.</comment></tp:nomenclature-citation></tp:nomenclature-citation-list></tp:nomenclature><tp:treatment-sec sec-type="Material examined"><title>Material examined.</title><p>Apulia: Foggia prov., [GNP,] Promontorio del Gargano, Vieste, SP 89 [= Strada Provinciale n. 89 = Provincial Road n. 89], Casa Cupari dint., 354 m, 33T 5920001 4630150, abandoned quarry, sn on grasses, 29.V.2010, PC, Prog. Foresta Umbra, 4 ex (CNBFVR).</p></tp:treatment-sec><tp:treatment-sec sec-type="Chorotype"><title>Chorotype.</title><p>Cosmopolitan (cf. <xref ref-type="bibr" rid="B55">Háva and Nardi 2011</xref>).</p></tp:treatment-sec><tp:treatment-sec sec-type="Italian distribution"><title>Italian distribution.</title><p>All of Italy and Sicily (<xref ref-type="bibr" rid="B16">Bertolini 1904</xref>, <xref ref-type="bibr" rid="B80">Luigioni 1929</xref>, <xref ref-type="bibr" rid="B104">Porta 1929</xref>; <xref ref-type="bibr" rid="B55">Háva and Nardi 2011</xref>). This species is also recorded from some minor islands: Elba (<xref ref-type="bibr" rid="B62">Holdhaus 1923</xref>), Capri (<xref ref-type="bibr" rid="B79">Luigioni 1923b</xref>, <xref ref-type="bibr" rid="B80">1929</xref>, <xref ref-type="bibr" rid="B104">Porta 1929</xref>), Lampedusa (<xref ref-type="bibr" rid="B107">Ragusa 1892</xref>, <xref ref-type="bibr" rid="B80">Luigioni 1929</xref>) and Vulcano (<xref ref-type="bibr" rid="B75">Lo Cascio et al. 2006</xref>).</p></tp:treatment-sec><tp:treatment-sec sec-type="Remarks"><title>Remarks.</title><p>Species common and widespread in Italy but from the Gargano National Park (cf. <xref ref-type="bibr" rid="B4">Angelini 1987</xref>) was recorded only by <xref ref-type="bibr" rid="B61">Holdhaus (1911)</xref>; it is also known from other Apulian localities (<xref ref-type="bibr" rid="B101">Panganetti-Hummler 1918</xref>, <xref ref-type="bibr" rid="B81">Marcuzzi 1985</xref>).</p></tp:treatment-sec><ref-list><ref id="B107"><mixed-citation xmlns:xlink="http://www.w3.org/1999/xlink" xlink:type="simple"><person-group><name name-style="western"><surname>Ragusa</surname><given-names>E</given-names></name></person-group> (<year>1892</year>) <article-title>Catalogo ragionato dei Coleotteri di Sicilia.</article-title><source>Il Naturalista siciliano</source><volume>11</volume>(<issue>9–11</issue>): <fpage>185</fpage>-<lpage>209</lpage>.</mixed-citation></ref><ref id="B16"><mixed-citation xmlns:xlink="http://www.w3.org/1999/xlink" xlink:type="simple"><person-group><name name-style="western"><surname>Bertolini</surname><given-names>S</given-names></name></person-group> (<year>1904</year>) <article-title>Catalogo dei Coleotteri d’Italia.</article-title> Ed. <source>Rivista italiana di Scienze naturali</source>, <publisher-loc>Siena</publisher-loc> (1899–1904), <lpage>144</lpage> pp.</mixed-citation></ref><ref id="B61"><mixed-citation xmlns:xlink="http://www.w3.org/1999/xlink" xlink:type="simple"><person-group><name name-style="western"><surname>Holdhaus</surname><given-names>K</given-names></name></person-group> (<year>1911</year>) <article-title>Über die Coleopteren- und Mollunskenfauna des Monte Gargano (Unter besonderer berücksichtigung der Adriatisfrage).</article-title><source>Denkschriften der Mathematisch-Naturwissensschaftlichen Klasse der Kaiserlichen Akademie der Wissenschaften</source><volume>87</volume>: <fpage>431</fpage>-<lpage>465</lpage>.</mixed-citation></ref><ref id="B101"><mixed-citation xmlns:xlink="http://www.w3.org/1999/xlink" xlink:type="simple"><person-group><name name-style="western"><surname>Panganetti-Hummler</surname><given-names>[sic! = Paganetti-Hummler] G</given-names></name></person-group> (<year>1918</year>) <article-title>Beiträge zur Coleopterenfauna Italiens. Murgien.</article-title><source>Neue Beiträge zur Systematischen Insektenkunde, Beilage zur Zeitschrift für wissenschaftliche Insektenbiologie</source><volume>1</volume>: <fpage>85</fpage>-<lpage>88</lpage>.</mixed-citation></ref><ref id="B62"><mixed-citation xmlns:xlink="http://www.w3.org/1999/xlink" xlink:type="simple"><person-group><name name-style="western"><surname>Holdhaus</surname><given-names>K</given-names></name></person-group> (<year>1923</year>) <article-title>Elenco dei Coleotteri dell‘Isola d‘Elba con studii sul problema della Tirrenide.</article-title><source>Memorie della Società entomologica italiana</source><volume>2</volume>: <fpage>77</fpage>-<lpage>175</lpage>.</mixed-citation></ref><ref id="B79"><mixed-citation xmlns:xlink="http://www.w3.org/1999/xlink" xlink:type="simple"><person-group><name name-style="western"><surname>Luigioni</surname><given-names>P</given-names></name></person-group> (<year>1923b</year>) <article-title>Contributo allo studio della fauna entomologica italiana. Coleotteri dell’isola di Capri. Annuario del Museo Zoologico della R.</article-title><source>Università di Napoli (nuova serie)</source><volume>5</volume>(<issue>6</issue>): <fpage>1</fpage>-<lpage>8</lpage>.</mixed-citation></ref><ref id="B81"><mixed-citation xmlns:xlink="http://www.w3.org/1999/xlink" xlink:type="simple"><person-group><name name-style="western"><surname>Marcuzzi</surname><given-names>G</given-names></name></person-group> (<year>1985</year>) <article-title>Ulteriori dati per una conoscenza della Coleotterofauna pugliese.</article-title><source>Quaderni di Ecologia animale</source><volume>23</volume>: <fpage>5</fpage>-<lpage>21</lpage>.</mixed-citation></ref><ref id="B80"><mixed-citation xmlns:xlink="http://www.w3.org/1999/xlink" xlink:type="simple"><person-group><name name-style="western"><surname>Luigioni</surname><given-names>P</given-names></name></person-group> (<year>1929</year>) <article-title>I Coleotteri d’Italia. Catalogo sinonimico-topografico-bibliografico.</article-title><source>Memorie della Pontificia Accademia delle Scienze, I Nuovi Lincei</source> (<volume-series>2</volume-series>) <volume>13</volume>: [4 +] <fpage>1</fpage>–<lpage>1159</lpage> [+ 1].</mixed-citation></ref><ref id="B104"><mixed-citation xmlns:xlink="http://www.w3.org/1999/xlink" xlink:type="simple"><person-group><name name-style="western"><surname>Porta</surname><given-names>A</given-names></name></person-group> (<year>1929</year>) <article-title>Fauna Coleopterorum Italica. III. Diversicornia.</article-title><source>Stabilimento Tipografico Piacentino</source>, <publisher-loc>Piacenza</publisher-loc>, <lpage>465</lpage> pp.</mixed-citation></ref><ref id="B53"><mixed-citation xmlns:xlink="http://www.w3.org/1999/xlink" xlink:type="simple"><person-group><name name-style="western"><surname>Háva</surname><given-names>J</given-names></name><name name-style="western"><surname>Nardi</surname><given-names>G</given-names></name></person-group> (<year>2004</year>) <article-title>Preliminary data on the Nosodendridae and Dermestidae (Coleoptera).</article-title> In: <person-group><name name-style="western"><surname>Cerretti</surname><given-names>P</given-names></name><name name-style="western"><surname>Hardersen</surname><given-names>S</given-names></name><name name-style="western"><surname>Mason</surname><given-names>F</given-names></name><name name-style="western"><surname>Nardi</surname><given-names>G</given-names></name><name name-style="western"><surname>Tisato</surname><given-names>M</given-names></name><name name-style="western"><surname>Zapparoli</surname><given-names>M</given-names></name></person-group> (<role>Eds</role>) <issue-title>Invertebrati di una foresta della Pianura Padana, Bosco della Fontana, Secondo contributo.</issue-title><source>Conservazione Habitat Invertebrati</source>, <volume>3</volume>. <publisher-name>Cierre Grafica Editore</publisher-name>, <publisher-loc>Verona</publisher-loc>, <fpage>117</fpage>-<lpage>123</lpage>.</mixed-citation></ref><ref id="B55"><mixed-citation xmlns:xlink="http://www.w3.org/1999/xlink" xlink:type="simple"><person-group><name name-style="western"><surname>Háva</surname><given-names>J</given-names></name><name name-style="western"><surname>Nardi</surname><given-names>G</given-names></name></person-group> (<year>2011</year>) <article-title>First contribution to the knowledge of the Dermestidae of Sardinia (Coleoptera).</article-title> In: <person-group><name name-style="western"><surname>Nardi</surname><given-names>G</given-names></name><name name-style="western"><surname>Whitmore</surname><given-names>D</given-names></name><name name-style="western"><surname>Bardiani</surname><given-names>M</given-names></name><name name-style="western"><surname>Birtele</surname><given-names>D</given-names></name><name name-style="western"><surname>Mason</surname><given-names>F</given-names></name><name name-style="western"><surname>Spada</surname><given-names>L</given-names></name><name name-style="western"><surname>Cerretti</surname><given-names>P</given-names></name></person-group> (<role>Eds</role>) <issue-title>Biodiversity of Marganai and Montimannu (Sardinia). Research in the framework of the ICP Forests network.</issue-title><source>Conservazione Habitat Invertebrati</source><volume>5</volume>. <publisher-name>Cierre Edizioni</publisher-name>, <publisher-loc>Sommacampagna, Verona</publisher-loc>, <fpage>407</fpage>-<lpage>446</lpage>.</mixed-citation></ref><ref id="B75"><mixed-citation xmlns:xlink="http://www.w3.org/1999/xlink" xlink:type="simple"><person-group><name name-style="western"><surname>Lo Cascio</surname><given-names>P</given-names></name><name name-style="western"><surname>Cecchi</surname><given-names>B</given-names></name><name name-style="western"><surname>Abbazzi</surname><given-names>P</given-names></name><name name-style="western"><surname>Arnone</surname><given-names>M</given-names></name></person-group> (<year>2006</year>) <article-title>A contribution to the knowledge of the Coleoptera of the Aeolian islands.</article-title><source>Il Naturalista siciliano, S. IV</source><volume>30</volume>(<issue>2</issue>): <fpage>315</fpage>-<lpage>341</lpage>.</mixed-citation></ref><ref id="B4"><mixed-citation xmlns:xlink="http://www.w3.org/1999/xlink" xlink:type="simple"><person-group><name name-style="western"><surname>Angelini</surname><given-names>F</given-names></name></person-group> (<year>1987</year>) <article-title>Coleotterofauna del Promontorio del Gargano (Coleoptera).</article-title><source>Atti del Museo civico di Storia naturale di Grosseto</source><volume>11–12</volume>: <fpage>5</fpage>–<lpage>84</lpage>.</mixed-citation></ref></ref-list></tp:taxon-treatment>
