# Supplementary material for: Italian Dermestidae: notes on some species and an updated checklist (Coleoptera)
Source: Zookeys. 2013 Dec 6;(360):45–81. doi: 10.3897/zookeys.360.6023 (PMC3867112; doi:10.3897/zookeys.360.6023)
Supplement: XML Treatment for Globicornis (Globicornis) breviclavis [file zookeys.360.6023-treatment22.xml]

<!DOCTYPE tp:taxon-treatment
  PUBLIC "-//TaxonX//DTD Taxonomic Treatment Publishing DTD v0 20100105//EN" "tax-treatment-NSO.dtd">
<tp:taxon-treatment xmlns:tp="http://www.plazi.org/taxpub"><tp:treatment-meta><mixed-citation publication-type="journal"><person-group><name><surname>Nardi</surname><given-names>Gianluca</given-names></name><name><surname>Háva</surname><given-names>Jiří</given-names></name></person-group><article-title>Italian Dermestidae: notes on some species and an updated checklist (Coleoptera)</article-title><source>Zookeys</source><day>6</day><month>12</month><year>2013</year><volume>2013</volume><issue>360</issue><fpage>45</fpage><lpage>81</lpage><pub-id pub-id-type="doi">10.3897/zookeys.360.6023</pub-id></mixed-citation></tp:treatment-meta><tp:nomenclature><tp:taxon-name>
                        <tp:taxon-name-part taxon-name-part-type="genus">Globicornis</tp:taxon-name-part>
                        (<tp:taxon-name-part taxon-name-part-type="subgenus">Globicornis</tp:taxon-name-part>)
                        <tp:taxon-name-part taxon-name-part-type="species">breviclavis</tp:taxon-name-part>
                        <object-id xmlns:xlink="http://www.w3.org/1999/xlink" xlink:type="simple">http://species-id.net/wiki/Globicornis_breviclavis</object-id>
                    </tp:taxon-name><tp:taxon-authority>(Reitter, 1878)</tp:taxon-authority><tp:nomenclature-citation-list><tp:nomenclature-citation><tp:taxon-name>Hadrotoma breviclavis</tp:taxon-name><comment> Reitter: <xref ref-type="bibr" rid="B12">Baudi 1890</xref>: 101.</comment></tp:nomenclature-citation><tp:nomenclature-citation><tp:taxon-name>Hadrotoma breviclavis</tp:taxon-name><comment> Reitt.: <xref ref-type="bibr" rid="B16">Bertolini 1904</xref>: 59.</comment></tp:nomenclature-citation><tp:nomenclature-citation><tp:taxon-name>Globicornis (Globicornis) breviclavis</tp:taxon-name><comment> Reitt.: <xref ref-type="bibr" rid="B28">Ganglbauer 1904</xref>: 31; <xref ref-type="bibr" rid="B141">Reitter 1906</xref>: 379; <xref ref-type="bibr" rid="B23">Dalla Torre 1911</xref>: 63; <xref ref-type="bibr" rid="B131">Winkler 1926</xref>: 679; <xref ref-type="bibr" rid="B80">Luigioni 1929</xref>: 539; <xref ref-type="bibr" rid="B104">Porta 1929</xref>: 304.</comment></tp:nomenclature-citation><tp:nomenclature-citation><tp:taxon-name>Globicornis (Globicornis) breviclavis</tp:taxon-name><comment> (Reitter, 1878): <xref ref-type="bibr" rid="B10">Audisio et al. 1995</xref>: 13, 16.</comment></tp:nomenclature-citation></tp:nomenclature-citation-list></tp:nomenclature><tp:treatment-sec sec-type="Material examined"><title>Material examined.</title><p>None.</p></tp:treatment-sec><tp:treatment-sec sec-type="Chorotype"><title>Chorotype.</title><p>Endemic to the Near East: Armenia, Bulgaria, “Caucasus”, Georgia, European Turkey, Ukraine, and Southern European Russia (Adygeya, Krasnodar kraj) (<xref ref-type="bibr" rid="B41">Háva 2007</xref>, <xref ref-type="bibr" rid="B52">Háva and Legalov 2010</xref>, <xref ref-type="bibr" rid="B135">Zhantiev 2011a</xref>).</p></tp:treatment-sec><tp:treatment-sec sec-type="Italian distribution"><title>Italian distribution.</title><p>Piedmont: Graian and Pennine Alps (<xref ref-type="bibr" rid="B12">Baudi 1890</xref>, <xref ref-type="bibr" rid="B80">Luigioni 1929</xref>, <xref ref-type="bibr" rid="B104">Porta 1929</xref>); Piedmont (without further details) (<xref ref-type="bibr" rid="B16">Bertolini 1904</xref>, <xref ref-type="bibr" rid="B141">Reitter 1906</xref>); Piedmont? (<xref ref-type="bibr" rid="B23">Dalla Torre 1911</xref>, <xref ref-type="bibr" rid="B131">Winkler 1926</xref>, <xref ref-type="bibr" rid="B10">Audisio et al. 1995</xref>). Liguria: Ligurian Apennines (<xref ref-type="bibr" rid="B80">Luigioni 1929</xref>); Liguria? (<xref ref-type="bibr" rid="B10">Audisio et al. 1995</xref>).</p></tp:treatment-sec><tp:treatment-sec sec-type="Remarks"><title>Remarks.</title><p>This species described from Caucasus (<xref ref-type="bibr" rid="B109">Reitter 1878</xref>, as <italic><tp:taxon-name>Hadrotoma breviclavis</tp:taxon-name></italic>) is excluded here from the Italian fauna. <xref ref-type="bibr" rid="B28">Ganglbauer (1904)</xref> listed the paper by <xref ref-type="bibr" rid="B12">Baudi (1890)</xref>, while <xref ref-type="bibr" rid="B23">Dalla Torre (1911)</xref> referred to <xref ref-type="bibr" rid="B28">Ganglbauer (1904)</xref>. The Italian records were ignored by <xref ref-type="bibr" rid="B87">Mroczkowski (1968</xref>: 114), who recorded this species only from the Caucasus. No specimens of this species are present in the P. Luigioni collection (MCZR) (A. Zilli, pers. comm. 2013). The above Italian records probably concern the similar <italic><tp:taxon-name>Globicornis (Globicornis) luckowi</tp:taxon-name></italic> Herrmann, Háva &amp; Kadej, 2011 which is known only from southern Switzerland, Piedmont and Liguria (<xref ref-type="bibr" rid="B60">Herrmann et al. 2011</xref>, <xref ref-type="bibr" rid="B45">Háva et al. 2013</xref>). Nevertheless, as discussed for <italic><tp:taxon-name>Attagenus (Attagenus) simonis</tp:taxon-name></italic>, an escatomediterranean distributional pattern (<xref ref-type="bibr" rid="B137">Zilli 2000</xref>) could explain the occurrence of <italic><tp:taxon-name>Globicornis (Globicornis) breviclavis</tp:taxon-name></italic> in Italy.</p></tp:treatment-sec><ref-list><ref id="B12"><mixed-citation xmlns:xlink="http://www.w3.org/1999/xlink" xlink:type="simple"><person-group><name name-style="western"><surname>Baudi</surname><given-names>F</given-names></name></person-group> (<year>1890</year>) <article-title>Catalogo dei Coleotteri del Piemonte.</article-title><source>Annali della reale Accademia d’Agricoltura di Torino</source><volume>32</volume>(<issue>1889</issue>): <fpage>1</fpage>-<lpage>274</lpage>.</mixed-citation></ref><ref id="B16"><mixed-citation xmlns:xlink="http://www.w3.org/1999/xlink" xlink:type="simple"><person-group><name name-style="western"><surname>Bertolini</surname><given-names>S</given-names></name></person-group> (<year>1904</year>) <article-title>Catalogo dei Coleotteri d’Italia.</article-title> Ed. <source>Rivista italiana di Scienze naturali</source>, <publisher-loc>Siena</publisher-loc> (1899–1904), <lpage>144</lpage> pp.</mixed-citation></ref><ref id="B28"><mixed-citation xmlns:xlink="http://www.w3.org/1999/xlink" xlink:type="simple"><person-group><name name-style="western"><surname>Ganglbauer</surname><given-names>L</given-names></name></person-group> (<year>1904</year>) <article-title>Die Käfer von Mitteleuropa. Die Käfer der österreichisch-ungarischen Monarchie, Deutschlands, der Schweiz, sowie des französischen und italienischen Alpengebietes. Vierter Band, erste Hälfte. Dermestidae, Byrrhidae, Nosodendridae, Georyssidae, Dryopidae, Heteroceridae, Hydrophilidae.</article-title><publisher-name>Karl Gerold’s Sohn</publisher-name>, <publisher-loc>Wien</publisher-loc>, <lpage>286</lpage> pp.</mixed-citation></ref><ref id="B141"><mixed-citation xmlns:xlink="http://www.w3.org/1999/xlink" xlink:type="simple"><person-group><name name-style="western"><surname>Reitter</surname><given-names>E</given-names></name></person-group> (<year>1906</year>) <article-title>Dermestidae.</article-title> In: <person-group><name name-style="western"><surname>Heyden (von)</surname><given-names>L</given-names></name><name name-style="western"><surname>Reitter</surname><given-names>E</given-names></name><name name-style="western"><surname>Weise</surname><given-names>J</given-names></name></person-group> (<role>Eds</role>) <issue-title>Catalogus Coleopterorum Europeae, Caucasi et Armeniae Rossicae.</issue-title><edition>Editio</edition> secunda. <publisher-name>Friedländer &amp; Sohn</publisher-name>, <publisher-loc>Berlin</publisher-loc>, <fpage>377</fpage>–<lpage>380</lpage>.</mixed-citation></ref><ref id="B23"><mixed-citation xmlns:xlink="http://www.w3.org/1999/xlink" xlink:type="simple"><person-group><name name-style="western"><surname>Dalla Torre</surname><given-names>KW</given-names></name></person-group> (<year>1911</year>) <article-title>Coleopterorum Catalogus. Pars 33: Nosodendridae, Byrrhidae, Dermestidae.</article-title> In: <person-group><name name-style="western"><surname>Junk</surname><given-names>W</given-names></name><name name-style="western"><surname>Schenkling</surname><given-names>S</given-names></name></person-group> (<role>Eds</role>) <issue-title>Coleopterorum Catalogus.</issue-title><publisher-name>W. Junk</publisher-name>, <publisher-loc>Berlin</publisher-loc>, <fpage>1</fpage>-<lpage>196</lpage>.</mixed-citation></ref><ref id="B131"><mixed-citation xmlns:xlink="http://www.w3.org/1999/xlink" xlink:type="simple"><person-group><name name-style="western"><surname>Winkler</surname><given-names>A</given-names></name></person-group> (<year>1926</year>) <article-title>Pars. 6. Dermestidae.</article-title> In: <person-group><name name-style="western"><surname>Winkler</surname><given-names>A</given-names></name></person-group> (<role>Ed</role>) <issue-title>Catalogus Coleopterorum Regionis Palaearcticae.</issue-title><publisher-name>A. Winkler</publisher-name>, <publisher-loc>Wien</publisher-loc>, <volume>1924–1932</volume>, <fpage>675</fpage>-<lpage>682</lpage>.</mixed-citation></ref><ref id="B80"><mixed-citation xmlns:xlink="http://www.w3.org/1999/xlink" xlink:type="simple"><person-group><name name-style="western"><surname>Luigioni</surname><given-names>P</given-names></name></person-group> (<year>1929</year>) <article-title>I Coleotteri d’Italia. Catalogo sinonimico-topografico-bibliografico.</article-title><source>Memorie della Pontificia Accademia delle Scienze, I Nuovi Lincei</source> (<volume-series>2</volume-series>) <volume>13</volume>: [4 +] <fpage>1</fpage>–<lpage>1159</lpage> [+ 1].</mixed-citation></ref><ref id="B104"><mixed-citation xmlns:xlink="http://www.w3.org/1999/xlink" xlink:type="simple"><person-group><name name-style="western"><surname>Porta</surname><given-names>A</given-names></name></person-group> (<year>1929</year>) <article-title>Fauna Coleopterorum Italica. III. Diversicornia.</article-title><source>Stabilimento Tipografico Piacentino</source>, <publisher-loc>Piacenza</publisher-loc>, <lpage>465</lpage> pp.</mixed-citation></ref><ref id="B10"><mixed-citation xmlns:xlink="http://www.w3.org/1999/xlink" xlink:type="simple"><person-group><name name-style="western"><surname>Audisio</surname><given-names>P</given-names></name><name name-style="western"><surname>Liberti</surname><given-names>G</given-names></name><name name-style="western"><surname>Nardi</surname><given-names>G</given-names></name><name name-style="western"><surname>Poggi</surname><given-names>R</given-names></name></person-group> (<year>1995</year>) <article-title>Coleoptera Polyphaga VIII (Cantharoidea, Dermestoidea).</article-title> In: <person-group><name name-style="western"><surname>Minelli</surname><given-names>A</given-names></name><name name-style="western"><surname>Ruffo</surname><given-names>S</given-names></name><name name-style="western"><surname>La Posta</surname><given-names>S</given-names></name></person-group> (<role>Eds</role>) <issue-title>Checklist delle specie della fauna Italiana, 53.</issue-title><source>Edizioni Calderini, Bologna</source>:  <fpage>1</fpage>-<lpage>17</lpage>.</mixed-citation></ref><ref id="B41"><mixed-citation xmlns:xlink="http://www.w3.org/1999/xlink" xlink:type="simple"><person-group><name name-style="western"><surname>Háva</surname><given-names>J</given-names></name></person-group> (<year>2007</year>) <article-title>Dermestidae (Thorictinae excepted).</article-title> In: <person-group><name name-style="western"><surname>Löbl</surname><given-names>I</given-names></name><name name-style="western"><surname>Smetana</surname><given-names>A</given-names></name></person-group> (<role>Eds</role>) <issue-title>Catalogue of Palaearctic Coleoptera. Volume 4. Elateroidea – Derodontoidea – Bostrichoidea – Lymexyloidea – Cleroidea – Cucujoidea.</issue-title><publisher-name>Apollo Books</publisher-name>, <publisher-loc>Stenstrup</publisher-loc>, <volume>57</volume>, <fpage>299</fpage>–<lpage>302</lpage>, <fpage>306</fpage>-<lpage>320</lpage>.</mixed-citation></ref><ref id="B52"><mixed-citation xmlns:xlink="http://www.w3.org/1999/xlink" xlink:type="simple"><person-group><name name-style="western"><surname>Háva</surname><given-names>J</given-names></name><name name-style="western"><surname>Legalov</surname><given-names>AA</given-names></name></person-group> (<year>2010</year>) <article-title>Contribution to the knowledge to the Dermestidae (Coleoptera) from Siberia and adjacent territories.</article-title><source>Amurian Zoological Journal</source><volume>2</volume>(<issue>4</issue>): <fpage>294</fpage>-<lpage>297</lpage>.</mixed-citation></ref><ref id="B135"><mixed-citation xmlns:xlink="http://www.w3.org/1999/xlink" xlink:type="simple"><person-group><name name-style="western"><surname>Zhantiev</surname><given-names>RD</given-names></name></person-group> (<year>2011a</year>) <chapter-title>Fauna Europaea: Dermestidae.</chapter-title> In: <person-group><name name-style="western"><surname>Audisio</surname><given-names>P</given-names></name></person-group> (<role>Ed</role>) <article-title>Fauna Europaea: Coleoptera 2</article-title>. <source>Fauna Europaea Version 2.4.</source><ext-link ext-link-type="uri" xlink:href="http://www.faunaeur.org" xlink:type="simple">http://www.faunaeur.org</ext-link><comment>[accessed 29 March 2012 as version 2.4 of 27 January 2011]</comment></mixed-citation></ref><ref id="B109"><mixed-citation xmlns:xlink="http://www.w3.org/1999/xlink" xlink:type="simple"><person-group><name name-style="western"><surname>Reitter</surname><given-names>E</given-names></name></person-group> (<year>1878</year>) <chapter-title><italic>Hadrotoma breviclavis</italic> n. sp.</chapter-title> In: <person-group><name name-style="western"><surname>Schneider</surname><given-names>O</given-names></name><name name-style="western"><surname>Leder</surname><given-names>H</given-names></name></person-group> (<role>Ed</role>) <article-title>Beiträge zur Kenntniss der kaukasischen Käferfauna.</article-title><source>Verhandlungen Naturforschenden Vereines Brünn</source><volume>16</volume>: <lpage>179</lpage>.</mixed-citation></ref><ref id="B87"><mixed-citation xmlns:xlink="http://www.w3.org/1999/xlink" xlink:type="simple"><person-group><name name-style="western"><surname>Mroczkowski</surname><given-names>M</given-names></name></person-group> (<year>1968</year>) <article-title>Distribution of the Dermestidae (Coleoptera) of the world with a catalogue of all known species.</article-title><source>Annales Zoologici</source><volume>26</volume>: <fpage>15</fpage>-<lpage>191</lpage>.</mixed-citation></ref><ref id="B60"><mixed-citation xmlns:xlink="http://www.w3.org/1999/xlink" xlink:type="simple"><person-group><name name-style="western"><surname>Herrmann</surname><given-names>A</given-names></name><name name-style="western"><surname>Háva</surname><given-names>J</given-names></name><name name-style="western"><surname>Kadej</surname><given-names>M</given-names></name></person-group> (<year>2011</year>) <article-title>A new species of <italic>Globicornis</italic> Latreille in Cuvier (Coleoptera: Dermestidae: Megatominae) from Switzerland.</article-title><source>Studies and Reports, Taxonomical Series</source><volume>7</volume>: <fpage>139</fpage>-<lpage>144</lpage>.</mixed-citation></ref><ref id="B45"><mixed-citation xmlns:xlink="http://www.w3.org/1999/xlink" xlink:type="simple"><person-group><name name-style="western"><surname>Háva</surname><given-names>J</given-names></name></person-group> (<year>2013</year>) <article-title>A new synonymy in the myrmecophilous beetle genus <italic>Thorictus</italic> Germar, 1834 (Coleoptera: Dermestidae: Thorictinae).</article-title><source>Heteropterus, Revista de Entomología</source><volume>13</volume>(<issue>1</issue>): <fpage>27</fpage>-<lpage>29</lpage>.</mixed-citation></ref><ref id="B137"><mixed-citation xmlns:xlink="http://www.w3.org/1999/xlink" xlink:type="simple"><person-group><name name-style="western"><surname>Zilli</surname><given-names>A</given-names></name></person-group> (<year>2000</year>) <article-title>Lepidoptera species with a western and eastern distribution in the Mediterranean: reasons for a disjunction.</article-title><source>Biogeographia, Lavori della Società italiana di Biogeografia (n.s.)</source><volume>20</volume>(<issue>1999</issue>): <fpage>223</fpage>-<lpage>228</lpage>.</mixed-citation></ref></ref-list></tp:taxon-treatment>
