# Supplementary material for: Italian Dermestidae: notes on some species and an updated checklist (Coleoptera)
Source: Zookeys. 2013 Dec 6;(360):45–81. doi: 10.3897/zookeys.360.6023 (PMC3867112; doi:10.3897/zookeys.360.6023)
Supplement: XML Treatment for Globicornis (Globicornis) fasciata [file zookeys.360.6023-treatment23.xml]

<!DOCTYPE tp:taxon-treatment
  PUBLIC "-//TaxonX//DTD Taxonomic Treatment Publishing DTD v0 20100105//EN" "tax-treatment-NSO.dtd">
<tp:taxon-treatment xmlns:tp="http://www.plazi.org/taxpub"><tp:treatment-meta><mixed-citation publication-type="journal"><person-group><name><surname>Nardi</surname><given-names>Gianluca</given-names></name><name><surname>Háva</surname><given-names>Jiří</given-names></name></person-group><article-title>Italian Dermestidae: notes on some species and an updated checklist (Coleoptera)</article-title><source>Zookeys</source><day>6</day><month>12</month><year>2013</year><volume>2013</volume><issue>360</issue><fpage>45</fpage><lpage>81</lpage><pub-id pub-id-type="doi">10.3897/zookeys.360.6023</pub-id></mixed-citation></tp:treatment-meta><tp:nomenclature><tp:taxon-name>
                        <tp:taxon-name-part taxon-name-part-type="genus">Globicornis</tp:taxon-name-part>
                        (<tp:taxon-name-part taxon-name-part-type="subgenus">Globicornis</tp:taxon-name-part>)
                        <tp:taxon-name-part taxon-name-part-type="species">fasciata</tp:taxon-name-part>
                        <object-id xmlns:xlink="http://www.w3.org/1999/xlink" xlink:type="simple">http://species-id.net/wiki/Globicornis_fasciata</object-id>
                    </tp:taxon-name><tp:taxon-authority>(Fairmaire &amp; Brisout de Barneville, 1859)</tp:taxon-authority><tp:nomenclature-citation-list><tp:nomenclature-citation><tp:taxon-name>Hadrotoma fasciata</tp:taxon-name><comment> Fairm.: <xref ref-type="bibr" rid="B16">Bertolini 1904</xref>: 59; <xref ref-type="bibr" rid="B78">Luigioni 1923a</xref>: 135.</comment></tp:nomenclature-citation><tp:nomenclature-citation><tp:taxon-name>Globicornis fasciata</tp:taxon-name><comment> Fair.: <xref ref-type="bibr" rid="B130">Vitale 1904</xref>: 75.</comment></tp:nomenclature-citation><tp:nomenclature-citation><tp:taxon-name>Globicornis (Globicornis) fasciata</tp:taxon-name><comment> Frm. [18]59: <xref ref-type="bibr" rid="B131">Winkler 1926</xref>: 679.</comment></tp:nomenclature-citation><tp:nomenclature-citation><tp:taxon-name>Globicornis (Globicornis) fasciata</tp:taxon-name><comment> Fairm.: <xref ref-type="bibr" rid="B80">Luigioni 1929</xref>: 539; <xref ref-type="bibr" rid="B104">Porta 1929</xref>: 304.</comment></tp:nomenclature-citation><tp:nomenclature-citation><tp:taxon-name>Globicornis fasciatus</tp:taxon-name><comment> [sic!] Fairm.: <xref ref-type="bibr" rid="B63">Horion 1955</xref>: 208.</comment></tp:nomenclature-citation><tp:nomenclature-citation><tp:taxon-name>Globicornis (Globicornis) fasciata</tp:taxon-name><comment> (Fairmaire, 1859): <xref ref-type="bibr" rid="B87">Mroczkowski 1968</xref>: 114; <xref ref-type="bibr" rid="B10">Audisio et al. 1995</xref>: 13, 16; <xref ref-type="bibr" rid="B135">Zhantiev 2011a</xref>.</comment></tp:nomenclature-citation><tp:nomenclature-citation><tp:taxon-name>Globicornis (Globicornis) fasciata</tp:taxon-name><comment> (Fairmaire &amp; Brisout, 1859): <xref ref-type="bibr" rid="B39">Háva 2003</xref>: 109; <xref ref-type="bibr" rid="B55">Háva and Nardi 2011</xref>: 429.</comment></tp:nomenclature-citation><tp:nomenclature-citation><tp:taxon-name>Globicornis (Globicornis) fasciata</tp:taxon-name><comment> (Fairmaire &amp; Brisout de Barneville, 1859): <xref ref-type="bibr" rid="B41">Háva 2007</xref>: 315.</comment></tp:nomenclature-citation></tp:nomenclature-citation-list></tp:nomenclature><tp:treatment-sec sec-type="Material examined"><title>Material examined.</title><p>Basilicata: Potenza prov., Parco Naz. del Pollino [= Pollino National Park], Casa del Conte dint., tra [= between] Acqua Tremola e [= and] Piani di S. Francesco, 1100–1500 m, 9.VII.2002, sn, GC, 3 ex (PCOP).</p></tp:treatment-sec><tp:treatment-sec sec-type="Chorotype"><title>Chorotype.</title><p>European (Belgium, Denmark, France, Germany, Italy, Spain, Sweden, Switzerland) with extension southward to Tunisia (cf. <xref ref-type="bibr" rid="B48">Háva et al. 2010</xref>, <xref ref-type="bibr" rid="B55">Háva and Nardi 2011</xref>).</p></tp:treatment-sec><tp:treatment-sec sec-type="Italian distribution"><title>Italian distribution.</title><p>Piedmont (<xref ref-type="bibr" rid="B104">Porta 1929</xref>, <xref ref-type="bibr" rid="B63">Horion 1955</xref>), Tuscany (<xref ref-type="bibr" rid="B80">Luigioni 1929</xref>, <xref ref-type="bibr" rid="B63">Horion 1955</xref>), Latium (<xref ref-type="bibr" rid="B78">Luigioni 1923a</xref>, <xref ref-type="bibr" rid="B80">1929</xref>, <xref ref-type="bibr" rid="B104">Porta 1929</xref>, <xref ref-type="bibr" rid="B63">Horion 1955</xref>), Sicily (<xref ref-type="bibr" rid="B130">Vitale 1904</xref>) and Sardinia (<xref ref-type="bibr" rid="B16">Bertolini 1904</xref>, <xref ref-type="bibr" rid="B131">Winkler 1926</xref>, <xref ref-type="bibr" rid="B80">Luigioni 1929</xref>, <xref ref-type="bibr" rid="B104">Porta 1929</xref>, <xref ref-type="bibr" rid="B63">Horion 1955</xref>, <xref ref-type="bibr" rid="B87">Mroczkowski 1968</xref>, <xref ref-type="bibr" rid="B10">Audisio et al. 1995</xref>, <xref ref-type="bibr" rid="B39">Háva 2003</xref>, <xref ref-type="bibr" rid="B41">2007</xref>, <xref ref-type="bibr" rid="B135">Zhantiev 2011a</xref>).</p><p>The records for northern and peninsular Italy (<xref ref-type="bibr" rid="B10">Audisio et al. 1995</xref>) as those generic for Italy (<xref ref-type="bibr" rid="B39">Háva 2003</xref>) refers to above regions; the same is probably valid for a generic record for mainland Italy (<xref ref-type="bibr" rid="B135">Zhantiev 2011a</xref>).</p></tp:treatment-sec><tp:treatment-sec sec-type="Remarks"><title>Remarks.</title><p>First record from southern Italy. Five species of this genus are now recorded from the Pollino National Park (cf. <xref ref-type="bibr" rid="B3">Angelini 1986</xref>).</p><p>The records for Piedmont (<xref ref-type="bibr" rid="B104">Porta 1929</xref>, <xref ref-type="bibr" rid="B63">Horion 1955</xref>) and those generic for northern Italy (<xref ref-type="bibr" rid="B10">Audisio et al. 1995</xref>: 13) refers to the Maritime Alps (<xref ref-type="bibr" rid="B10">Audisio et al. 1995</xref>: 16). The species also occurs in a neighbouring French department (<xref ref-type="bibr" rid="B121">Sainte-Claire Deville 1937</xref>: 252, as <italic><tp:taxon-name>Globicornis fasciata</tp:taxon-name></italic> Fairm.). The record from Sicily (<xref ref-type="bibr" rid="B130">Vitale 1904</xref>) was omitted by subsequent authors (<italic>cf</italic>. <xref ref-type="bibr" rid="B80">Luigioni 1929</xref>, <xref ref-type="bibr" rid="B10">Audisio et al. 1995</xref>, <xref ref-type="bibr" rid="B135">Zhantiev 2011a</xref>), and thus, it should be confirmed.</p><p>In the literature (see also above), the authorship of this species was often attributed only to Fairmaire.</p></tp:treatment-sec><ref-list><ref id="B16"><mixed-citation xmlns:xlink="http://www.w3.org/1999/xlink" xlink:type="simple"><person-group><name name-style="western"><surname>Bertolini</surname><given-names>S</given-names></name></person-group> (<year>1904</year>) <article-title>Catalogo dei Coleotteri d’Italia.</article-title> Ed. <source>Rivista italiana di Scienze naturali</source>, <publisher-loc>Siena</publisher-loc> (1899–1904), <lpage>144</lpage> pp.</mixed-citation></ref><ref id="B78"><mixed-citation xmlns:xlink="http://www.w3.org/1999/xlink" xlink:type="simple"><person-group><name name-style="western"><surname>Luigioni</surname><given-names>P</given-names></name></person-group> (<year>1923a</year>) <article-title>Contributo allo studio della fauna entomologica Italiana. Coleotteri nuovi o poco noti per il Lazio. VI Elenco.</article-title><source>Atti della Pontificia Accademia Romana dei Nuovi Lincei</source><volume>76</volume>(<issue>1922–1923</issue>): <fpage>132</fpage>-<lpage>145</lpage>.</mixed-citation></ref><ref id="B130"><mixed-citation xmlns:xlink="http://www.w3.org/1999/xlink" xlink:type="simple"><person-group><name name-style="western"><surname>Vitale</surname><given-names>F</given-names></name></person-group> (<year>1904</year>) <article-title>I Coleotteri Messinesi (continuazione).</article-title><source>Bollettino del Naturalista</source><volume>24</volume>(<issue>8</issue>): <fpage>74</fpage>-<lpage>76</lpage>.</mixed-citation></ref><ref id="B131"><mixed-citation xmlns:xlink="http://www.w3.org/1999/xlink" xlink:type="simple"><person-group><name name-style="western"><surname>Winkler</surname><given-names>A</given-names></name></person-group> (<year>1926</year>) <article-title>Pars. 6. Dermestidae.</article-title> In: <person-group><name name-style="western"><surname>Winkler</surname><given-names>A</given-names></name></person-group> (<role>Ed</role>) <issue-title>Catalogus Coleopterorum Regionis Palaearcticae.</issue-title><publisher-name>A. Winkler</publisher-name>, <publisher-loc>Wien</publisher-loc>, <volume>1924–1932</volume>, <fpage>675</fpage>-<lpage>682</lpage>.</mixed-citation></ref><ref id="B80"><mixed-citation xmlns:xlink="http://www.w3.org/1999/xlink" xlink:type="simple"><person-group><name name-style="western"><surname>Luigioni</surname><given-names>P</given-names></name></person-group> (<year>1929</year>) <article-title>I Coleotteri d’Italia. Catalogo sinonimico-topografico-bibliografico.</article-title><source>Memorie della Pontificia Accademia delle Scienze, I Nuovi Lincei</source> (<volume-series>2</volume-series>) <volume>13</volume>: [4 +] <fpage>1</fpage>–<lpage>1159</lpage> [+ 1].</mixed-citation></ref><ref id="B104"><mixed-citation xmlns:xlink="http://www.w3.org/1999/xlink" xlink:type="simple"><person-group><name name-style="western"><surname>Porta</surname><given-names>A</given-names></name></person-group> (<year>1929</year>) <article-title>Fauna Coleopterorum Italica. III. Diversicornia.</article-title><source>Stabilimento Tipografico Piacentino</source>, <publisher-loc>Piacenza</publisher-loc>, <lpage>465</lpage> pp.</mixed-citation></ref><ref id="B63"><mixed-citation xmlns:xlink="http://www.w3.org/1999/xlink" xlink:type="simple"><person-group><name name-style="western"><surname>Horion</surname><given-names>AD</given-names></name></person-group> (<year>1955</year>) <article-title>Faunistik der Mitteleuropäischen Käfer. Band IV: Sternoxia (Buprestidae), Fossipedes, Macrodactylia, Brachymera.</article-title><source>Entomologische Arbater Museum Frey München</source>. <publisher-name>Sonderband</publisher-name>, <publisher-loc>Tutzing</publisher-loc>, <comment>I–XXI + </comment><lpage>249</lpage> pp.</mixed-citation></ref><ref id="B87"><mixed-citation xmlns:xlink="http://www.w3.org/1999/xlink" xlink:type="simple"><person-group><name name-style="western"><surname>Mroczkowski</surname><given-names>M</given-names></name></person-group> (<year>1968</year>) <article-title>Distribution of the Dermestidae (Coleoptera) of the world with a catalogue of all known species.</article-title><source>Annales Zoologici</source><volume>26</volume>: <fpage>15</fpage>-<lpage>191</lpage>.</mixed-citation></ref><ref id="B10"><mixed-citation xmlns:xlink="http://www.w3.org/1999/xlink" xlink:type="simple"><person-group><name name-style="western"><surname>Audisio</surname><given-names>P</given-names></name><name name-style="western"><surname>Liberti</surname><given-names>G</given-names></name><name name-style="western"><surname>Nardi</surname><given-names>G</given-names></name><name name-style="western"><surname>Poggi</surname><given-names>R</given-names></name></person-group> (<year>1995</year>) <article-title>Coleoptera Polyphaga VIII (Cantharoidea, Dermestoidea).</article-title> In: <person-group><name name-style="western"><surname>Minelli</surname><given-names>A</given-names></name><name name-style="western"><surname>Ruffo</surname><given-names>S</given-names></name><name name-style="western"><surname>La Posta</surname><given-names>S</given-names></name></person-group> (<role>Eds</role>) <issue-title>Checklist delle specie della fauna Italiana, 53.</issue-title><source>Edizioni Calderini, Bologna</source>:  <fpage>1</fpage>-<lpage>17</lpage>.</mixed-citation></ref><ref id="B135"><mixed-citation xmlns:xlink="http://www.w3.org/1999/xlink" xlink:type="simple"><person-group><name name-style="western"><surname>Zhantiev</surname><given-names>RD</given-names></name></person-group> (<year>2011a</year>) <chapter-title>Fauna Europaea: Dermestidae.</chapter-title> In: <person-group><name name-style="western"><surname>Audisio</surname><given-names>P</given-names></name></person-group> (<role>Ed</role>) <article-title>Fauna Europaea: Coleoptera 2</article-title>. <source>Fauna Europaea Version 2.4.</source><ext-link ext-link-type="uri" xlink:href="http://www.faunaeur.org" xlink:type="simple">http://www.faunaeur.org</ext-link><comment>[accessed 29 March 2012 as version 2.4 of 27 January 2011]</comment></mixed-citation></ref><ref id="B39"><mixed-citation xmlns:xlink="http://www.w3.org/1999/xlink" xlink:type="simple"><person-group><name name-style="western"><surname>Háva</surname><given-names>J</given-names></name></person-group> (<year>2003</year>) <article-title>World Catalogue of the Dermestidae (Coleoptera).</article-title><source>Studie a zprávy oblastního muzea Praha – východ v Brandýse nad Labem a Staré Boleslavi, Supplementum</source><volume>1</volume>: <fpage>1</fpage>-<lpage>196</lpage>.</mixed-citation></ref><ref id="B55"><mixed-citation xmlns:xlink="http://www.w3.org/1999/xlink" xlink:type="simple"><person-group><name name-style="western"><surname>Háva</surname><given-names>J</given-names></name><name name-style="western"><surname>Nardi</surname><given-names>G</given-names></name></person-group> (<year>2011</year>) <article-title>First contribution to the knowledge of the Dermestidae of Sardinia (Coleoptera).</article-title> In: <person-group><name name-style="western"><surname>Nardi</surname><given-names>G</given-names></name><name name-style="western"><surname>Whitmore</surname><given-names>D</given-names></name><name name-style="western"><surname>Bardiani</surname><given-names>M</given-names></name><name name-style="western"><surname>Birtele</surname><given-names>D</given-names></name><name name-style="western"><surname>Mason</surname><given-names>F</given-names></name><name name-style="western"><surname>Spada</surname><given-names>L</given-names></name><name name-style="western"><surname>Cerretti</surname><given-names>P</given-names></name></person-group> (<role>Eds</role>) <issue-title>Biodiversity of Marganai and Montimannu (Sardinia). Research in the framework of the ICP Forests network.</issue-title><source>Conservazione Habitat Invertebrati</source><volume>5</volume>. <publisher-name>Cierre Edizioni</publisher-name>, <publisher-loc>Sommacampagna, Verona</publisher-loc>, <fpage>407</fpage>-<lpage>446</lpage>.</mixed-citation></ref><ref id="B41"><mixed-citation xmlns:xlink="http://www.w3.org/1999/xlink" xlink:type="simple"><person-group><name name-style="western"><surname>Háva</surname><given-names>J</given-names></name></person-group> (<year>2007</year>) <article-title>Dermestidae (Thorictinae excepted).</article-title> In: <person-group><name name-style="western"><surname>Löbl</surname><given-names>I</given-names></name><name name-style="western"><surname>Smetana</surname><given-names>A</given-names></name></person-group> (<role>Eds</role>) <issue-title>Catalogue of Palaearctic Coleoptera. Volume 4. Elateroidea – Derodontoidea – Bostrichoidea – Lymexyloidea – Cleroidea – Cucujoidea.</issue-title><publisher-name>Apollo Books</publisher-name>, <publisher-loc>Stenstrup</publisher-loc>, <volume>57</volume>, <fpage>299</fpage>–<lpage>302</lpage>, <fpage>306</fpage>-<lpage>320</lpage>.</mixed-citation></ref><ref id="B48"><mixed-citation xmlns:xlink="http://www.w3.org/1999/xlink" xlink:type="simple"><person-group><name name-style="western"><surname>Háva</surname><given-names>J</given-names></name><name name-style="western"><surname>Herrmann</surname><given-names>A</given-names></name><name name-style="western"><surname>Kadej</surname><given-names>M</given-names></name></person-group> (<year>2010</year>) <article-title>New faunistic records of Dermestidae (Coleoptera) – Part 5.</article-title><source>Latvijas Entomologs</source><volume>49</volume>: <fpage>28</fpage>-<lpage>31</lpage>.</mixed-citation></ref><ref id="B3"><mixed-citation xmlns:xlink="http://www.w3.org/1999/xlink" xlink:type="simple"><person-group><name name-style="western"><surname>Angelini</surname><given-names>F</given-names></name></person-group> (<year>1986</year>) <article-title>Coleotterofauna del Massiccio del Pollino (Basilicata–Calabria) (Coleoptera).</article-title><source>Entomologica</source><volume>21</volume>: <fpage>37</fpage>-<lpage>125</lpage>.</mixed-citation></ref><ref id="B121"><mixed-citation xmlns:xlink="http://www.w3.org/1999/xlink" xlink:type="simple"><person-group><name name-style="western"><surname>Sainte-Claire Deville</surname><given-names> J</given-names></name></person-group> (†) (<year>1937</year>) <article-title>Catalogue raisonné des Coléoptères de France. (Complété et publié par A. Méquignon).</article-title><source>L’Abeille</source><volume>36</volume>(<issue>3</issue>): <fpage>265</fpage>-<lpage>372</lpage>.</mixed-citation></ref></ref-list></tp:taxon-treatment>
