# Supplementary material for: Italian Dermestidae: notes on some species and an updated checklist (Coleoptera)
Source: Zookeys. 2013 Dec 6;(360):45–81. doi: 10.3897/zookeys.360.6023 (PMC3867112; doi:10.3897/zookeys.360.6023)
Supplement: XML Treatment for Globicornis (Hadrotoma) sulcata [file zookeys.360.6023-treatment24.xml]

<!DOCTYPE tp:taxon-treatment
  PUBLIC "-//TaxonX//DTD Taxonomic Treatment Publishing DTD v0 20100105//EN" "tax-treatment-NSO.dtd">
<tp:taxon-treatment xmlns:tp="http://www.plazi.org/taxpub"><tp:treatment-meta><mixed-citation publication-type="journal"><person-group><name><surname>Nardi</surname><given-names>Gianluca</given-names></name><name><surname>Háva</surname><given-names>Jiří</given-names></name></person-group><article-title>Italian Dermestidae: notes on some species and an updated checklist (Coleoptera)</article-title><source>Zookeys</source><day>6</day><month>12</month><year>2013</year><volume>2013</volume><issue>360</issue><fpage>45</fpage><lpage>81</lpage><pub-id pub-id-type="doi">10.3897/zookeys.360.6023</pub-id></mixed-citation></tp:treatment-meta><tp:nomenclature><tp:taxon-name>
                        <tp:taxon-name-part taxon-name-part-type="genus">Globicornis</tp:taxon-name-part>
                        (<tp:taxon-name-part taxon-name-part-type="subgenus">Hadrotoma</tp:taxon-name-part>)
                        <tp:taxon-name-part taxon-name-part-type="species">sulcata</tp:taxon-name-part>
                        <object-id xmlns:xlink="http://www.w3.org/1999/xlink" xlink:type="simple">http://species-id.net/wiki/Globicornis_sulcata</object-id>
                    </tp:taxon-name><tp:taxon-authority>(C.N.F. Brisout de Barneville, 1866)</tp:taxon-authority><tp:nomenclature-citation-list><tp:nomenclature-citation><tp:taxon-name>Globicornis ? sulcata</tp:taxon-name><comment> (C. Brisout de Barneville, 1866): <xref ref-type="bibr" rid="B3">Angelini 1986</xref>: 74.</comment></tp:nomenclature-citation><tp:nomenclature-citation><tp:taxon-name>Globicornis (Hadrotoma) ? sulcata</tp:taxon-name><comment> (C. Brisout de Barneville, 1866): <xref ref-type="bibr" rid="B10">Audisio et al. 1995</xref>: 16.</comment></tp:nomenclature-citation><tp:nomenclature-citation><tp:taxon-name>Globicornis (Hadrotoma) sulcata</tp:taxon-name><comment> (C. Brisout de Barneville, 1866): <xref ref-type="bibr" rid="B10">Audisio et al. 1995</xref>: 13.</comment></tp:nomenclature-citation></tp:nomenclature-citation-list></tp:nomenclature><tp:treatment-sec sec-type="Material examined"><title>Material examined.</title><p>Abruzzi: Parco Naz. [= National Park], L‘Aquila prov., Pescasseroli, 1300 m, 1.IV.2003, FA, 1 ♀ (JHAC). Basilicata: Potenza prov., Moliterno, 500 m, 11.V.2003, FA, 1 ♀ (JHAC); Potenza prov., Ruoti, 29.IX.1996, <italic><tp:taxon-name>Abies</tp:taxon-name></italic>–<italic><tp:taxon-name>Quercus</tp:taxon-name></italic>, FA, 1 ♂ (JHAC). Campania: Avellino prov., Cilento, Novi Velia, M. [= Mount] Sacro, 1900 m, 7.XII.1996, <italic><tp:taxon-name>Fagus</tp:taxon-name></italic>, FA, 1 ♂ (JHAC). Sicily: Palermo prov., Ficuzza, 700 m, 1–4.V.2000, bosco leccio [= ilex wood], FA, 1 ♂ (JHAC); Palermo prov., Bosco della Ficuzza, 27.V.2006, M. Sarovec leg., 1 ♂, 4 ♀♀ (JHAC).</p></tp:treatment-sec><tp:treatment-sec sec-type="Chorotype"><title>Chorotype.</title><p>W-Mediterranean: France, Italy and Spain.</p></tp:treatment-sec><tp:treatment-sec sec-type="Italian distribution"><title>Italian distribution.</title><p>Basilicata (<xref ref-type="bibr" rid="B4">Angelini 1987</xref>, <xref ref-type="bibr" rid="B10">Audisio et al. 1995</xref>).</p></tp:treatment-sec><tp:treatment-sec sec-type="Remarks"><title>Remarks.</title><p>First records from central Italy (Abruzzi), Campania and Sicily. In the Sicilian site, it was also collected <italic><tp:taxon-name>Anthrenus (Anthrenus) delicatus</tp:taxon-name></italic> (see above).</p></tp:treatment-sec><ref-list><ref id="B3"><mixed-citation xmlns:xlink="http://www.w3.org/1999/xlink" xlink:type="simple"><person-group><name name-style="western"><surname>Angelini</surname><given-names>F</given-names></name></person-group> (<year>1986</year>) <article-title>Coleotterofauna del Massiccio del Pollino (Basilicata–Calabria) (Coleoptera).</article-title><source>Entomologica</source><volume>21</volume>: <fpage>37</fpage>-<lpage>125</lpage>.</mixed-citation></ref><ref id="B10"><mixed-citation xmlns:xlink="http://www.w3.org/1999/xlink" xlink:type="simple"><person-group><name name-style="western"><surname>Audisio</surname><given-names>P</given-names></name><name name-style="western"><surname>Liberti</surname><given-names>G</given-names></name><name name-style="western"><surname>Nardi</surname><given-names>G</given-names></name><name name-style="western"><surname>Poggi</surname><given-names>R</given-names></name></person-group> (<year>1995</year>) <article-title>Coleoptera Polyphaga VIII (Cantharoidea, Dermestoidea).</article-title> In: <person-group><name name-style="western"><surname>Minelli</surname><given-names>A</given-names></name><name name-style="western"><surname>Ruffo</surname><given-names>S</given-names></name><name name-style="western"><surname>La Posta</surname><given-names>S</given-names></name></person-group> (<role>Eds</role>) <issue-title>Checklist delle specie della fauna Italiana, 53.</issue-title><source>Edizioni Calderini, Bologna</source>:  <fpage>1</fpage>-<lpage>17</lpage>.</mixed-citation></ref><ref id="B4"><mixed-citation xmlns:xlink="http://www.w3.org/1999/xlink" xlink:type="simple"><person-group><name name-style="western"><surname>Angelini</surname><given-names>F</given-names></name></person-group> (<year>1987</year>) <article-title>Coleotterofauna del Promontorio del Gargano (Coleoptera).</article-title><source>Atti del Museo civico di Storia naturale di Grosseto</source><volume>11–12</volume>: <fpage>5</fpage>–<lpage>84</lpage>.</mixed-citation></ref></ref-list></tp:taxon-treatment>
