# Supplementary material for: Italian Dermestidae: notes on some species and an updated checklist (Coleoptera)
Source: Zookeys. 2013 Dec 6;(360):45–81. doi: 10.3897/zookeys.360.6023 (PMC3867112; doi:10.3897/zookeys.360.6023)
Supplement: XML Treatment for Trogoderma angustum [file zookeys.360.6023-treatment25.xml]

<!DOCTYPE tp:taxon-treatment
  PUBLIC "-//TaxonX//DTD Taxonomic Treatment Publishing DTD v0 20100105//EN" "tax-treatment-NSO.dtd">
<tp:taxon-treatment xmlns:tp="http://www.plazi.org/taxpub"><tp:treatment-meta><mixed-citation publication-type="journal"><person-group><name><surname>Nardi</surname><given-names>Gianluca</given-names></name><name><surname>Háva</surname><given-names>Jiří</given-names></name></person-group><article-title>Italian Dermestidae: notes on some species and an updated checklist (Coleoptera)</article-title><source>Zookeys</source><day>6</day><month>12</month><year>2013</year><volume>2013</volume><issue>360</issue><fpage>45</fpage><lpage>81</lpage><pub-id pub-id-type="doi">10.3897/zookeys.360.6023</pub-id></mixed-citation></tp:treatment-meta><tp:nomenclature><tp:taxon-name>
                        <tp:taxon-name-part taxon-name-part-type="genus">Trogoderma</tp:taxon-name-part>
                        <tp:taxon-name-part taxon-name-part-type="species">angustum</tp:taxon-name-part>
                        <object-id xmlns:xlink="http://www.w3.org/1999/xlink" xlink:type="simple">http://species-id.net/wiki/Trogoderma_angustum</object-id>
                    </tp:taxon-name><tp:taxon-authority>(Solier, 1849)</tp:taxon-authority><tp:nomenclature-citation-list><tp:nomenclature-citation><tp:taxon-name>Trogoderma angustum</tp:taxon-name><comment> (Solier, 1849): <xref ref-type="bibr" rid="B41">Háva 2007</xref>: 319; <xref ref-type="bibr" rid="B135">Zhantiev 2011a</xref>.</comment></tp:nomenclature-citation></tp:nomenclature-citation-list></tp:nomenclature><tp:treatment-sec sec-type="Material examined"><title>Material examined.</title><p>None.</p></tp:treatment-sec><tp:treatment-sec sec-type="Chorotype"><title>Chorotype.</title><p>Subcosmopolitan (cf. <xref ref-type="bibr" rid="B41">Háva 2007</xref>). This species is also recorded from Switzerland (<xref ref-type="bibr" rid="B71">Kenis 2005</xref>); this country must be added to the European distributions recently summarized by <xref ref-type="bibr" rid="B41">Háva (2007)</xref> and by <xref ref-type="bibr" rid="B135">Zhantiev (2011a)</xref>.</p></tp:treatment-sec><tp:treatment-sec sec-type="Italian distribution"><title>Italian distribution.</title><p>Italy (without further details) (<xref ref-type="bibr" rid="B41">Háva 2007</xref>). Italian mainland (<xref ref-type="bibr" rid="B135">Zhantiev 2011a</xref>).</p></tp:treatment-sec><tp:treatment-sec sec-type="Remarks"><title>Remarks.</title><p>The above generic Italian record by <xref ref-type="bibr" rid="B41">Háva (2007)</xref> was based on a personal communication from V. Kalík, who identified Italian material; unfortunately, no further details are available (Háva, unpublished data).</p></tp:treatment-sec><ref-list><ref id="B41"><mixed-citation xmlns:xlink="http://www.w3.org/1999/xlink" xlink:type="simple"><person-group><name name-style="western"><surname>Háva</surname><given-names>J</given-names></name></person-group> (<year>2007</year>) <article-title>Dermestidae (Thorictinae excepted).</article-title> In: <person-group><name name-style="western"><surname>Löbl</surname><given-names>I</given-names></name><name name-style="western"><surname>Smetana</surname><given-names>A</given-names></name></person-group> (<role>Eds</role>) <issue-title>Catalogue of Palaearctic Coleoptera. Volume 4. Elateroidea – Derodontoidea – Bostrichoidea – Lymexyloidea – Cleroidea – Cucujoidea.</issue-title><publisher-name>Apollo Books</publisher-name>, <publisher-loc>Stenstrup</publisher-loc>, <volume>57</volume>, <fpage>299</fpage>–<lpage>302</lpage>, <fpage>306</fpage>-<lpage>320</lpage>.</mixed-citation></ref><ref id="B135"><mixed-citation xmlns:xlink="http://www.w3.org/1999/xlink" xlink:type="simple"><person-group><name name-style="western"><surname>Zhantiev</surname><given-names>RD</given-names></name></person-group> (<year>2011a</year>) <chapter-title>Fauna Europaea: Dermestidae.</chapter-title> In: <person-group><name name-style="western"><surname>Audisio</surname><given-names>P</given-names></name></person-group> (<role>Ed</role>) <article-title>Fauna Europaea: Coleoptera 2</article-title>. <source>Fauna Europaea Version 2.4.</source><ext-link ext-link-type="uri" xlink:href="http://www.faunaeur.org" xlink:type="simple">http://www.faunaeur.org</ext-link><comment>[accessed 29 March 2012 as version 2.4 of 27 January 2011]</comment></mixed-citation></ref><ref id="B71"><mixed-citation xmlns:xlink="http://www.w3.org/1999/xlink" xlink:type="simple"><person-group><name name-style="western"><surname>Kenis</surname><given-names>M</given-names></name></person-group> (<year>2005</year>) <chapter-title>4 Insects – Insecta.</chapter-title> In: <person-group><name name-style="western"><surname>Wittenberg</surname><given-names>R</given-names></name></person-group> (<role>Ed</role>) <article-title>An inventory of alien species and their threat to biodiversity and economy in Switzerland.</article-title><source>CABI Bioscience Switzerland Centre report to the Swiss Agency for Environment, Forests and Landscape</source>, <publisher-loc>Delémont</publisher-loc>, <fpage>131</fpage>-<lpage>212</lpage>.</mixed-citation></ref></ref-list></tp:taxon-treatment>
