# Supplementary material for: Italian Dermestidae: notes on some species and an updated checklist (Coleoptera)
Source: Zookeys. 2013 Dec 6;(360):45–81. doi: 10.3897/zookeys.360.6023 (PMC3867112; doi:10.3897/zookeys.360.6023)
Supplement: XML Treatment for Trogoderma inclusum [file zookeys.360.6023-treatment26.xml]

<!DOCTYPE tp:taxon-treatment
  PUBLIC "-//TaxonX//DTD Taxonomic Treatment Publishing DTD v0 20100105//EN" "tax-treatment-NSO.dtd">
<tp:taxon-treatment xmlns:tp="http://www.plazi.org/taxpub"><tp:treatment-meta><mixed-citation publication-type="journal"><person-group><name><surname>Nardi</surname><given-names>Gianluca</given-names></name><name><surname>Háva</surname><given-names>Jiří</given-names></name></person-group><article-title>Italian Dermestidae: notes on some species and an updated checklist (Coleoptera)</article-title><source>Zookeys</source><day>6</day><month>12</month><year>2013</year><volume>2013</volume><issue>360</issue><fpage>45</fpage><lpage>81</lpage><pub-id pub-id-type="doi">10.3897/zookeys.360.6023</pub-id></mixed-citation></tp:treatment-meta><tp:nomenclature><tp:taxon-name>
                        <tp:taxon-name-part taxon-name-part-type="genus">Trogoderma</tp:taxon-name-part>
                        <tp:taxon-name-part taxon-name-part-type="species">inclusum</tp:taxon-name-part>
                        <object-id xmlns:xlink="http://www.w3.org/1999/xlink" xlink:type="simple">http://species-id.net/wiki/Trogoderma_inclusum</object-id>
                    </tp:taxon-name><tp:taxon-authority>LeConte, 1854</tp:taxon-authority><tp:nomenclature-citation-list><tp:nomenclature-citation><tp:taxon-name>Trogoderma meridionalis</tp:taxon-name><comment> Kraatz, 1858: 146.</comment></tp:nomenclature-citation><tp:nomenclature-citation><tp:taxon-name>Trogoderma meridionalis</tp:taxon-name><comment> Kraatz: <xref ref-type="bibr" rid="B88">Mulsant and Rey 1868</xref>: 132.</comment></tp:nomenclature-citation><tp:nomenclature-citation><tp:taxon-name>Trogoderma meridionale</tp:taxon-name><comment> [sic!] Kraatz: <xref ref-type="bibr" rid="B14">Bertolini 1874</xref>: 99.</comment></tp:nomenclature-citation><tp:nomenclature-citation><tp:taxon-name>Trogoderma versicolor</tp:taxon-name><comment> Creutz. [= (Creutzer, 1799)] var. <italic>meridionale</italic> [sic!] Kr.: <xref ref-type="bibr" rid="B107">Ragusa 1892</xref>: 205; <xref ref-type="bibr" rid="B104">Porta 1929</xref>: 305.</comment></tp:nomenclature-citation><tp:nomenclature-citation><tp:taxon-name>Trogoderma versicolor</tp:taxon-name><comment> Creut. v. <italic>meridionale</italic> [sic!] K.: <xref ref-type="bibr" rid="B16">Bertolini 1904</xref>: 59.</comment></tp:nomenclature-citation><tp:nomenclature-citation><tp:taxon-name>Trogoderma versicolor</tp:taxon-name><comment> Creutz. a. <italic>meridionale</italic> [sic!] Kr.: <xref ref-type="bibr" rid="B80">Luigioni 1929</xref>: 540.</comment></tp:nomenclature-citation><tp:nomenclature-citation><tp:taxon-name>Trogoderma versicolor meridionale</tp:taxon-name><comment> [sic!] Kraatz, 1858: <xref ref-type="bibr" rid="B87">Mroczkowski 1968</xref>: 107.</comment></tp:nomenclature-citation><tp:nomenclature-citation><tp:taxon-name>Trogoderma inclusum</tp:taxon-name><comment> Le Conte: <xref ref-type="bibr" rid="B22">Dal Monte 1972</xref>: 102.</comment></tp:nomenclature-citation><tp:nomenclature-citation><tp:taxon-name>Trogoderma ? inclusum</tp:taxon-name><comment> Lec.: <xref ref-type="bibr" rid="B9">Angelini and Montemurro 1986</xref>: 573.</comment></tp:nomenclature-citation><tp:nomenclature-citation><tp:taxon-name>Trogoderma inclusum</tp:taxon-name><comment>: <xref ref-type="bibr" rid="B92">Nardi R. et al. 1993</xref>: 623, fig. 9.</comment></tp:nomenclature-citation><tp:nomenclature-citation><tp:taxon-name>Trogoderma [?] inclusum</tp:taxon-name><comment> J.L. Leconte, 1854: <xref ref-type="bibr" rid="B10">Audisio et al. 1995</xref>: 13, 16.</comment></tp:nomenclature-citation><tp:nomenclature-citation><tp:taxon-name>Trogoderma inclusum</tp:taxon-name><comment> Leconte: <xref ref-type="bibr" rid="B94">Nicoli Aldini 1999</xref>: 8.</comment></tp:nomenclature-citation><tp:nomenclature-citation><tp:taxon-name>Trogoderma inclusum</tp:taxon-name><comment> LeConte, 1854: <xref ref-type="bibr" rid="B41">Háva 2007</xref>: 319; <xref ref-type="bibr" rid="B55">Háva and Nardi 2011</xref>: 432; <xref ref-type="bibr" rid="B135">Zhantiev 2011a</xref>.</comment></tp:nomenclature-citation></tp:nomenclature-citation-list></tp:nomenclature><tp:treatment-sec sec-type="Material examined"><title>Material examined.</title><p>Apulia: Lecce prov., Salento, Torre S. Giovanni dint., 1–7.VII.2002, PC GC, sn, 1 ex (PCOP). Venetia: Verona prov., Verona, [Fraz.] Cancello, [about 500 m], 22.VI.1986, sn, PC, 1 ex (PCOP).</p></tp:treatment-sec><tp:treatment-sec sec-type="Chorotype"><title>Chorotype.</title><p>Cosmopolitan (cf. <xref ref-type="bibr" rid="B47">Háva and Herrmann 2011</xref>, <xref ref-type="bibr" rid="B55">Háva and Nardi 2011</xref>, <xref ref-type="bibr" rid="B47">Háva et al. 2011</xref>).</p></tp:treatment-sec><tp:treatment-sec sec-type="Italian distribution"><title>Italian distribution.</title><p>Lombardy (<xref ref-type="bibr" rid="B94">Nicoli Aldini 1999</xref>, <xref ref-type="bibr" rid="B55">Háva and Nardi 2011</xref>), Liguria (<xref ref-type="bibr" rid="B80">Luigioni 1929</xref>), Emilia-Romagna (<xref ref-type="bibr" rid="B94">Nicoli Aldini 1999</xref>), Latium (<xref ref-type="bibr" rid="B92">Nardi R. et al. 1993</xref>, <xref ref-type="bibr" rid="B94">Nicoli Aldini 1999</xref>), Basilicata [?] (<xref ref-type="bibr" rid="B9">Angelini and Montemurro 1986</xref>, <xref ref-type="bibr" rid="B10">Audisio et al. 1995</xref>), Sicily (<xref ref-type="bibr" rid="B72">Kraatz 1858</xref>, <xref ref-type="bibr" rid="B88">Mulsant and Rey 1868</xref>, <xref ref-type="bibr" rid="B107">Ragusa 1892</xref>, <xref ref-type="bibr" rid="B16">Bertolini 1904</xref>, <xref ref-type="bibr" rid="B104">Porta 1929</xref>, <xref ref-type="bibr" rid="B87">Mroczkowski 1968</xref>) and Sardinia (cf. <xref ref-type="bibr" rid="B55">Háva and Nardi 2011</xref>).</p><p>The first Italian record of this species was provided by <xref ref-type="bibr" rid="B72">Kraatz (1858)</xref> who recorded it from Sicily (without a precise locality), while some authors (<xref ref-type="bibr" rid="B14">Bertolini 1874</xref>, <xref ref-type="bibr" rid="B22">Dal Monte 1972</xref>, <xref ref-type="bibr" rid="B41">Háva 2007</xref>) and <xref ref-type="bibr" rid="B135">Zhantiev (2011a)</xref> recorded it from Italy and mainland Italy, respectively, without further details. Moreover, <xref ref-type="bibr" rid="B94">Nicoli Aldini (1999</xref>: 8) also recorded it from <italic>alcune città del Nord-Italia [= some towns of Northern Italy]</italic> but without mentioning the regions.</p></tp:treatment-sec><tp:treatment-sec sec-type="Remarks"><title>Remarks.</title><p>In Italy, this species and <italic><tp:taxon-name>Trogoderma versicolor</tp:taxon-name></italic> (Creutzer, 1799) have often been confused (cf. <xref ref-type="bibr" rid="B96">Nicoli Aldini 2003b</xref>, <xref ref-type="bibr" rid="B55">Háva and Nardi 2011</xref>); old Italian records in the literature must be thus considered with caution. <italic><tp:taxon-name>Trogoderma inclusum</tp:taxon-name></italic> is recorded here for the first time from Apulia and Venetia. This species is a stored product pest; it also develops in nests of social aculeate <tp:taxon-name>Hymenoptera</tp:taxon-name>, and is a predator of egg masses of <italic><tp:taxon-name>Lymantria dispar</tp:taxon-name></italic> (Linnaeus, 1758) (<tp:taxon-name>Lepidoptera</tp:taxon-name>, <tp:taxon-name>Erebidae</tp:taxon-name>, <tp:taxon-name>Lymantriinae</tp:taxon-name>) (cf. <xref ref-type="bibr" rid="B55">Háva and Nardi 2011</xref>).</p></tp:treatment-sec><ref-list><ref id="B88"><mixed-citation xmlns:xlink="http://www.w3.org/1999/xlink" xlink:type="simple"><person-group><name name-style="western"><surname>Mulsant</surname><given-names>E</given-names></name><name name-style="western"><surname>Rey</surname><given-names>C</given-names></name></person-group> (<year>1868</year>) <article-title>Histoire Naturelle des Coléopteres de France. Tribu des Scuticolles.</article-title><publisher-name>F. Savy</publisher-name>, <publisher-loc>Paris</publisher-loc>, <lpage>186</lpage> pp., <comment>3 pls.</comment><comment>[reprint from Annales de la Société Linnéenne de Lyon (N.S.), 15: 1–188, 3 pls.]</comment></mixed-citation></ref><ref id="B14"><mixed-citation xmlns:xlink="http://www.w3.org/1999/xlink" xlink:type="simple"><person-group><name name-style="western"><surname>Bertolini</surname><given-names>S</given-names></name></person-group> (<year>1874</year>) <article-title>Catalogo sinonimico e topografico dei Coleotteri d’Italia.</article-title><source>Supplemento del Bullettino della Società entomologica italiana</source><volume>6</volume>(<issue>1</issue>): <fpage>93</fpage>-<lpage>108</lpage>.</mixed-citation></ref><ref id="B107"><mixed-citation xmlns:xlink="http://www.w3.org/1999/xlink" xlink:type="simple"><person-group><name name-style="western"><surname>Ragusa</surname><given-names>E</given-names></name></person-group> (<year>1892</year>) <article-title>Catalogo ragionato dei Coleotteri di Sicilia.</article-title><source>Il Naturalista siciliano</source><volume>11</volume>(<issue>9–11</issue>): <fpage>185</fpage>-<lpage>209</lpage>.</mixed-citation></ref><ref id="B104"><mixed-citation xmlns:xlink="http://www.w3.org/1999/xlink" xlink:type="simple"><person-group><name name-style="western"><surname>Porta</surname><given-names>A</given-names></name></person-group> (<year>1929</year>) <article-title>Fauna Coleopterorum Italica. III. Diversicornia.</article-title><source>Stabilimento Tipografico Piacentino</source>, <publisher-loc>Piacenza</publisher-loc>, <lpage>465</lpage> pp.</mixed-citation></ref><ref id="B16"><mixed-citation xmlns:xlink="http://www.w3.org/1999/xlink" xlink:type="simple"><person-group><name name-style="western"><surname>Bertolini</surname><given-names>S</given-names></name></person-group> (<year>1904</year>) <article-title>Catalogo dei Coleotteri d’Italia.</article-title> Ed. <source>Rivista italiana di Scienze naturali</source>, <publisher-loc>Siena</publisher-loc> (1899–1904), <lpage>144</lpage> pp.</mixed-citation></ref><ref id="B80"><mixed-citation xmlns:xlink="http://www.w3.org/1999/xlink" xlink:type="simple"><person-group><name name-style="western"><surname>Luigioni</surname><given-names>P</given-names></name></person-group> (<year>1929</year>) <article-title>I Coleotteri d’Italia. Catalogo sinonimico-topografico-bibliografico.</article-title><source>Memorie della Pontificia Accademia delle Scienze, I Nuovi Lincei</source> (<volume-series>2</volume-series>) <volume>13</volume>: [4 +] <fpage>1</fpage>–<lpage>1159</lpage> [+ 1].</mixed-citation></ref><ref id="B87"><mixed-citation xmlns:xlink="http://www.w3.org/1999/xlink" xlink:type="simple"><person-group><name name-style="western"><surname>Mroczkowski</surname><given-names>M</given-names></name></person-group> (<year>1968</year>) <article-title>Distribution of the Dermestidae (Coleoptera) of the world with a catalogue of all known species.</article-title><source>Annales Zoologici</source><volume>26</volume>: <fpage>15</fpage>-<lpage>191</lpage>.</mixed-citation></ref><ref id="B22"><mixed-citation xmlns:xlink="http://www.w3.org/1999/xlink" xlink:type="simple"><person-group><name name-style="western"><surname>Dal Monte</surname><given-names>G</given-names></name></person-group> (<year>1972</year>) <article-title>Generalità sui principi scientifici e tecnici per una razionale conservazione dei cereali nei magazzini.</article-title> In: <person-group><name name-style="western"><surname>Domenichini</surname><given-names>G</given-names></name></person-group> (<role>Ed</role>) <issue-title>Atti del 1° Simposio “La difesa antiparassitaria nelle industrie alimentari e la protezione degli alimenti”, Piacenza, 18–20 ottobre 1972.</issue-title><publisher-name>Tipografia Editoriale</publisher-name>, <publisher-loc>Piacentina, Piacenza</publisher-loc>, <fpage>91</fpage>-<lpage>107</lpage>.</mixed-citation></ref><ref id="B9"><mixed-citation xmlns:xlink="http://www.w3.org/1999/xlink" xlink:type="simple"><person-group><name name-style="western"><surname>Angelini</surname><given-names>F</given-names></name><name name-style="western"><surname>Montemurro</surname><given-names>F</given-names></name></person-group> (<year>1986</year>) <article-title>Coleotterofauna del Bosco di Policoro (Matera).</article-title><source>Biogeographia, Lavori della Società italiana di Biogeografia</source><volume>10</volume>(<issue>1984</issue>): <fpage>545</fpage>-<lpage>604</lpage>.</mixed-citation></ref><ref id="B92"><mixed-citation xmlns:xlink="http://www.w3.org/1999/xlink" xlink:type="simple"><person-group><name name-style="western"><surname>Nardi</surname><given-names>R</given-names></name><name name-style="western"><surname>Villani</surname><given-names>V</given-names></name><name name-style="western"><surname>Infantino</surname><given-names>S</given-names></name><name name-style="western"><surname>Meio</surname><given-names>S</given-names></name></person-group> (<year>1993</year>) <article-title>Risultati di difesa integrata in una industria alimentare.</article-title> In: <person-group><name name-style="western"><surname>Domenichini</surname><given-names>G</given-names></name></person-group> (<role>Ed</role>) <issue-title>Atti del 5° Simposio “La difesa antiparassitaria nelle industrie alimentari e la protezione degli alimenti”</issue-title>, <conf-loc>Piacenza</conf-loc>, <conf-date>23–25 settembre 1992</conf-date>. <publisher-name>Chiriotti Editori</publisher-name>, <publisher-loc>Pinerolo</publisher-loc>, <fpage>617</fpage>-<lpage>627</lpage>.</mixed-citation></ref><ref id="B10"><mixed-citation xmlns:xlink="http://www.w3.org/1999/xlink" xlink:type="simple"><person-group><name name-style="western"><surname>Audisio</surname><given-names>P</given-names></name><name name-style="western"><surname>Liberti</surname><given-names>G</given-names></name><name name-style="western"><surname>Nardi</surname><given-names>G</given-names></name><name name-style="western"><surname>Poggi</surname><given-names>R</given-names></name></person-group> (<year>1995</year>) <article-title>Coleoptera Polyphaga VIII (Cantharoidea, Dermestoidea).</article-title> In: <person-group><name name-style="western"><surname>Minelli</surname><given-names>A</given-names></name><name name-style="western"><surname>Ruffo</surname><given-names>S</given-names></name><name name-style="western"><surname>La Posta</surname><given-names>S</given-names></name></person-group> (<role>Eds</role>) <issue-title>Checklist delle specie della fauna Italiana, 53.</issue-title><source>Edizioni Calderini, Bologna</source>:  <fpage>1</fpage>-<lpage>17</lpage>.</mixed-citation></ref><ref id="B94"><mixed-citation xmlns:xlink="http://www.w3.org/1999/xlink" xlink:type="simple"><person-group><name name-style="western"><surname>Nicoli Aldini</surname><given-names>R</given-names></name></person-group> (<year>1999</year>) <article-title>Un Coleottero Dermestide inquilino dell’alveare, <italic>Trogoderma inclusum</italic> Leconte.</article-title><source>L’APE, Nostra Amica</source><volume>21</volume>: <fpage>6</fpage>-<lpage>13</lpage>.</mixed-citation></ref><ref id="B41"><mixed-citation xmlns:xlink="http://www.w3.org/1999/xlink" xlink:type="simple"><person-group><name name-style="western"><surname>Háva</surname><given-names>J</given-names></name></person-group> (<year>2007</year>) <article-title>Dermestidae (Thorictinae excepted).</article-title> In: <person-group><name name-style="western"><surname>Löbl</surname><given-names>I</given-names></name><name name-style="western"><surname>Smetana</surname><given-names>A</given-names></name></person-group> (<role>Eds</role>) <issue-title>Catalogue of Palaearctic Coleoptera. Volume 4. Elateroidea – Derodontoidea – Bostrichoidea – Lymexyloidea – Cleroidea – Cucujoidea.</issue-title><publisher-name>Apollo Books</publisher-name>, <publisher-loc>Stenstrup</publisher-loc>, <volume>57</volume>, <fpage>299</fpage>–<lpage>302</lpage>, <fpage>306</fpage>-<lpage>320</lpage>.</mixed-citation></ref><ref id="B55"><mixed-citation xmlns:xlink="http://www.w3.org/1999/xlink" xlink:type="simple"><person-group><name name-style="western"><surname>Háva</surname><given-names>J</given-names></name><name name-style="western"><surname>Nardi</surname><given-names>G</given-names></name></person-group> (<year>2011</year>) <article-title>First contribution to the knowledge of the Dermestidae of Sardinia (Coleoptera).</article-title> In: <person-group><name name-style="western"><surname>Nardi</surname><given-names>G</given-names></name><name name-style="western"><surname>Whitmore</surname><given-names>D</given-names></name><name name-style="western"><surname>Bardiani</surname><given-names>M</given-names></name><name name-style="western"><surname>Birtele</surname><given-names>D</given-names></name><name name-style="western"><surname>Mason</surname><given-names>F</given-names></name><name name-style="western"><surname>Spada</surname><given-names>L</given-names></name><name name-style="western"><surname>Cerretti</surname><given-names>P</given-names></name></person-group> (<role>Eds</role>) <issue-title>Biodiversity of Marganai and Montimannu (Sardinia). Research in the framework of the ICP Forests network.</issue-title><source>Conservazione Habitat Invertebrati</source><volume>5</volume>. <publisher-name>Cierre Edizioni</publisher-name>, <publisher-loc>Sommacampagna, Verona</publisher-loc>, <fpage>407</fpage>-<lpage>446</lpage>.</mixed-citation></ref><ref id="B135"><mixed-citation xmlns:xlink="http://www.w3.org/1999/xlink" xlink:type="simple"><person-group><name name-style="western"><surname>Zhantiev</surname><given-names>RD</given-names></name></person-group> (<year>2011a</year>) <chapter-title>Fauna Europaea: Dermestidae.</chapter-title> In: <person-group><name name-style="western"><surname>Audisio</surname><given-names>P</given-names></name></person-group> (<role>Ed</role>) <article-title>Fauna Europaea: Coleoptera 2</article-title>. <source>Fauna Europaea Version 2.4.</source><ext-link ext-link-type="uri" xlink:href="http://www.faunaeur.org" xlink:type="simple">http://www.faunaeur.org</ext-link><comment>[accessed 29 March 2012 as version 2.4 of 27 January 2011]</comment></mixed-citation></ref><ref id="B47"><mixed-citation xmlns:xlink="http://www.w3.org/1999/xlink" xlink:type="simple"><person-group><name name-style="western"><surname>Háva</surname><given-names>J</given-names></name><name name-style="western"><surname>Herrmann</surname><given-names>A</given-names></name></person-group> (<year>2011</year>) <article-title>New faunistic records of Dermestidae (Coleoptera) – Part 6.</article-title><source>Boletín de la Sociedad Entomológica Aragonesa (S.E.A.)</source><volume>49</volume>: <fpage>227</fpage>‒<lpage>228</lpage>.</mixed-citation></ref><ref id="B72"><mixed-citation xmlns:xlink="http://www.w3.org/1999/xlink" xlink:type="simple"><person-group><name name-style="western"><surname>Kraatz</surname><given-names>G</given-names></name></person-group> (<year>1858</year>) <article-title>Beitrag zur Käferfauna Griechenlands. Dritter Stück: Staphylinidae (Schluss), Trichopterygia, Histeridae, Phalacridae, Nitidulariae, Trogositarii, Colydii, Cucujidae, Cryptophagidae, Thorictidae, Mycetophagidae, Dermestini, Byrrhini.</article-title><source>Berliner entomologische Zeitschrift</source><volume>2</volume>: <fpage>123</fpage>-<lpage>148</lpage>.</mixed-citation></ref><ref id="B96"><mixed-citation xmlns:xlink="http://www.w3.org/1999/xlink" xlink:type="simple"><person-group><name name-style="western"><surname>Nicoli Aldini</surname><given-names>R</given-names></name></person-group> (<year>2003b</year>) <article-title>Insetti delle derrate e dell’ambiente antropico di recente introduzione in Italia.</article-title> In: <person-group><name name-style="western"><surname>Cravedi</surname><given-names>P</given-names></name></person-group> (<role>Ed</role>) <issue-title>Atti del 7° Simposio “La difesa antiparassitaria nelle industrie alimentari e la protezione degli alimenti”</issue-title>, <conf-loc>Piacenza</conf-loc>, <conf-date>18–20 settembre 2002</conf-date>. <publisher-name>Chiriotti Editori</publisher-name>, <publisher-loc>Pinerolo</publisher-loc>, <fpage>118</fpage>-<lpage>143</lpage>.</mixed-citation></ref></ref-list></tp:taxon-treatment>
